# Supplementary material for: Comparative Transcriptomic Analysis of Race 1 and Race 4 of Fusarium oxysporum f. sp. cubense Induced with Different Carbon Sources
Source: G3 (Bethesda). 2017 May 3;7(7):2125–38. doi: 10.1534/g3.117.042226 (PMC5499122; doi:10.1534/g3.117.042226)
Supplement: Supplementary file 2 [file 2125FileS2.xlsx]

## Sheet: Table S1
Table S1 Gene annotation by searching against public databases
	No. of unigenes	percentage (%)
Annotated in NR	15883	67.82
Annotated in NT	16354	69.83
Annotated in KO	3194	13.63
Annotated in SwissProt	8212	35.06
Annotated in PFAM	10658	45.51
Annotated in GO	12249	52.3
Annotated in KOG	5411	23.1
Annotated in all Databases	2447	10.44
Annotated in at least one Databases	20879	89.16
Total Unigenes	23417	100

## Sheet: Table S2
Table S2 GO categories assigned to the Foc unigenes
GO ID (Level 2)	GO Term (Level 2)	GO Term (Level 1)	No. of unigenes
GO:0005488	binding	Molecular Function	7351
GO:0003824	catalytic activity	Molecular Function	6705
GO:0001071	nucleic acid binding transcription factor activity	Molecular Function	1245
GO:0005215	transporter activity	Molecular Function	1230
GO:0005198	structural molecule activity	Molecular Function	294
GO:0060089	molecular transducer activity	Molecular Function	221
GO:0030234	enzyme regulator activity	Molecular Function	178
GO:0000988	protein binding transcription factor activity	Molecular Function	141
GO:0004872	receptor activity	Molecular Function	131
GO:0016247	channel regulator activity	Molecular Function	52
GO:0016209	antioxidant activity	Molecular Function	38
GO:0030545	receptor regulator activity	Molecular Function	13
GO:0016530	metallochaperone activity	Molecular Function	6
GO:0008152	metabolic process	Biological Process	7910
GO:0009987	cellular process	Biological Process	7791
GO:0044699	single-organism process	Biological Process	3906
GO:0065007	biological regulation	Biological Process	2937
GO:0050789	regulation of biological process	Biological Process	2728
GO:0051179	localization	Biological Process	2631
GO:0051234	establishment of localization	Biological Process	2581
GO:0050896	response to stimulus	Biological Process	1401
GO:0071840	cellular component organization or biogenesis	Biological Process	985
GO:0023052	signaling	Biological Process	824
GO:0051704	multi-organism process	Biological Process	545
GO:0032501	multicellular organismal process	Biological Process	223
GO:0032502	developmental process	Biological Process	155
GO:0048519	negative regulation of biological process	Biological Process	147
GO:0000003	reproduction	Biological Process	144
GO:0048518	positive regulation of biological process	Biological Process	114
GO:0040011	locomotion	Biological Process	94
GO:0022610	biological adhesion	Biological Process	77
GO:0022414	reproductive process	Biological Process	49
GO:0002376	immune system process	Biological Process	44
GO:0001906	cell killing	Biological Process	16
GO:0040007	growth	Biological Process	9
GO:0048511	rhythmic process	Biological Process	7
GO:0044464	cell part	Cellular Component	4480
GO:0005623	cell	Cellular Component	4480
GO:0043226	organelle	Cellular Component	3362
GO:0016020	membrane	Cellular Component	2648
GO:0044425	membrane part	Cellular Component	2527
GO:0032991	macromolecular complex	Cellular Component	2096
GO:0044422	organelle part	Cellular Component	1553
GO:0031974	membrane-enclosed lumen	Cellular Component	768
GO:0044423	virion part	Cellular Component	315
GO:0019012	virion	Cellular Component	315
GO:0005576	extracellular region	Cellular Component	169
GO:0044421	extracellular region part	Cellular Component	166
GO:0031012	extracellular matrix	Cellular Component	38
GO:0044420	extracellular matrix part	Cellular Component	25
GO:0030054	cell junction	Cellular Component	4
GO:0009295	nucleoid	Cellular Component	3
GO:0045202	synapse	Cellular Component	1
GO:0044456	synapse part	Cellular Component	1

## Sheet: Table S3
Table S3 Pathway assignment based on KEGG
Pathway Hierarchy 1	Pathway Hierarchy 2	KEGG Pathway	Pathway ID	No. of unigene
Cellular Processes	Cell communication	Focal adhesion	ko04510	18
Cellular Processes	Cell communication	Tight junction	ko04530	17
Cellular Processes	Cell communication	Adherens junction	ko04520	14
Cellular Processes	Cell communication	Gap junction	ko04540	14
Cellular Processes	Cell growth and death	Cell cycle - yeast	ko04111	62
Cellular Processes	Cell growth and death	Meiosis - yeast	ko04113	57
Cellular Processes	Cell growth and death	Cell cycle	ko04110	45
Cellular Processes	Cell growth and death	Oocyte meiosis	ko04114	33
Cellular Processes	Cell growth and death	p53 signaling pathway	ko04115	11
Cellular Processes	Cell growth and death	Apoptosis	ko04210	7
Cellular Processes	Cell growth and death	Cell cycle - Caulobacter	ko04112	3
Cellular Processes	Transport and catabolism	Peroxisome	ko04146	63
Cellular Processes	Transport and catabolism	Endocytosis	ko04144	44
Cellular Processes	Transport and catabolism	Lysosome	ko04142	29
Cellular Processes	Transport and catabolism	Phagosome	ko04145	28
Cellular Processes	Cell motility	Regulation of actin cytoskeleton	ko04810	25
Cellular Processes	Transport and catabolism	Regulation of autophagy	ko04140	7
Environmental Information Processing	Membrane transport	ABC transporters	ko02010	45
Environmental Information Processing	Membrane transport	Bacterial secretion system	ko03070	1
Environmental Information Processing	Signal transduction	PI3K-Akt signaling pathway	ko04151	30
Environmental Information Processing	Signal transduction	Ras signaling pathway	ko04014	25
Environmental Information Processing	Signal transduction	MAPK signaling pathway - yeast	ko04011	24
Environmental Information Processing	Signal transduction	Wnt signaling pathway	ko04310	24
Environmental Information Processing	Signal transduction	MAPK signaling pathway	ko04010	23
Environmental Information Processing	Signal transduction	FoxO signaling pathway	ko04068	21
Environmental Information Processing	Signal transduction	HIF-1 signaling pathway	ko04066	20
Environmental Information Processing	Signal transduction	Phosphatidylinositol signaling system	ko04070	19
Environmental Information Processing	Signal transduction	Two-component system	ko02020	17
Environmental Information Processing	Signal transduction	Rap1 signaling pathway	ko04015	16
Environmental Information Processing	Signal transduction	mTOR signaling pathway	ko04150	16
Environmental Information Processing	Signal transduction	Calcium signaling pathway	ko04020	14
Environmental Information Processing	Signal transduction	VEGF signaling pathway	ko04370	12
Environmental Information Processing	Signal transduction	Hippo signaling pathway	ko04390	11
Environmental Information Processing	Signal transduction	TGF-beta signaling pathway	ko04350	11
Environmental Information Processing	Signal transduction	Notch signaling pathway	ko04330	10
Environmental Information Processing	Signal transduction	ErbB signaling pathway	ko04012	9
Environmental Information Processing	Signal transduction	Hedgehog signaling pathway	ko04340	7
Environmental Information Processing	Signal transduction	NF-kappa B signaling pathway	ko04064	7
Environmental Information Processing	Signal transduction	Hippo signaling pathway -fly	ko04391	6
Environmental Information Processing	Signal transduction	TNF signaling pathway	ko04668	5
Environmental Information Processing	Signal transduction	MAPK signaling pathway - fly	ko04013	3
Environmental Information Processing	Signal transduction	Jak-STAT signaling pathway	ko04630	2
Environmental Information Processing	Signal transduction	Plant hormone signal transduction	ko04075	1
Environmental Information Processing	Signaling molecules and interaction	Neuroactive ligand-receptor interaction	ko04080	2
Genetic Information Processing	Folding, sorting and degradation	Protein processing in endoplasmic reticulum	ko04141	54
Genetic Information Processing	Folding, sorting and degradation	Ubiquitin mediated proteolysis	ko04120	46
Genetic Information Processing	Folding, sorting and degradation	RNA degradation	ko03018	39
Genetic Information Processing	Folding, sorting and degradation	Proteasome	ko03050	30
Genetic Information Processing	Folding, sorting and degradation	Protein export	ko03060	8
Genetic Information Processing	Folding, sorting and degradation	SNARE interactions in vesicular transport	ko04130	8
Genetic Information Processing	Folding, sorting and degradation	Sulfur relay system	ko04122	7
Genetic Information Processing	Replication and repair	Nucleotide excision repair	ko03420	33
Genetic Information Processing	Replication and repair	DNA replication	ko03030	26
Genetic Information Processing	Replication and repair	Base excision repair	ko03410	20
Genetic Information Processing	Replication and repair	Mismatch repair	ko03430	20
Genetic Information Processing	Replication and repair	Fanconi anemia pathway	ko03460	17
Genetic Information Processing	Replication and repair	Homologous recombination	ko03440	14
Genetic Information Processing	Replication and repair	Non-homologous end-joining	ko03450	5
Genetic Information Processing	Translation	Ribosome	ko03010	79
Genetic Information Processing	Transcription	Spliceosome	ko03040	75
Genetic Information Processing	Translation	Ribosome biogenesis in eukaryotes	ko03008	52
Genetic Information Processing	Translation	RNA transport	ko03013	48
Genetic Information Processing	Translation	Aminoacyl-tRNA biosynthesis	ko00970	43
Genetic Information Processing	Translation	mRNA surveillance pathway	ko03015	33
Genetic Information Processing	Transcription	Basal transcription factors	ko03022	18
Genetic Information Processing	Transcription	RNA polymerase	ko03020	18
Metabolism	Amino acid metabolism	Tyrosine metabolism	ko00350	79
Metabolism	Amino acid metabolism	Alanine, aspartate and glutamate metabolism	ko00250	67
Metabolism	Amino acid metabolism	Arginine and proline metabolism	ko00330	64
Metabolism	Amino acid metabolism	Glycine, serine and threonine metabolism	ko00260	64
Metabolism	Amino acid metabolism	Valine, leucine and isoleucine degradation	ko00280	58
Metabolism	Amino acid metabolism	Lysine degradation	ko00310	57
Metabolism	Amino acid metabolism	Phenylalanine metabolism	ko00360	57
Metabolism	Amino acid metabolism	Tryptophan metabolism	ko00380	56
Metabolism	Amino acid metabolism	Cysteine and methionine metabolism	ko00270	50
Metabolism	Amino acid metabolism	Histidine metabolism	ko00340	26
Metabolism	Amino acid metabolism	Phenylalanine, tyrosine and tryptophan biosynthesis	ko00400	26
Metabolism	Amino acid metabolism	Lysine biosynthesis	ko00300	19
Metabolism	Amino acid metabolism	Valine, leucine and isoleucine biosynthesis	ko00290	17
Metabolism	Biosynthesis of other secondary metabolites	Phenylpropanoid biosynthesis	ko00940	48
Metabolism	Biosynthesis of other secondary metabolites	Tropane, piperidine and pyridine alkaloid biosynthesis	ko00960	32
Metabolism	Biosynthesis of other secondary metabolites	Isoquinoline alkaloid biosynthesis	ko00950	27
Metabolism	Biosynthesis of other secondary metabolites	Streptomycin biosynthesis	ko00521	10
Metabolism	Biosynthesis of other secondary metabolites	Butirosin and neomycin biosynthesis	ko00524	5
Metabolism	Biosynthesis of other secondary metabolites	Stilbenoid, diarylheptanoid and gingerol biosynthesis	ko00945	5
Metabolism	Biosynthesis of other secondary metabolites	Caffeine metabolism	ko00232	4
Metabolism	Biosynthesis of other secondary metabolites	Betalain biosynthesis	ko00965	3
Metabolism	Biosynthesis of other secondary metabolites	Flavone and flavonol biosynthesis	ko00944	3
Metabolism	Biosynthesis of other secondary metabolites	Novobiocin biosynthesis	ko00401	3
Metabolism	Biosynthesis of other secondary metabolites	Flavonoid biosynthesis	ko00941	2
Metabolism	Biosynthesis of other secondary metabolites	Aflatoxin biosynthesis	ko00254	1
Metabolism	Biosynthesis of other secondary metabolites	Indole alkaloid biosynthesis	ko00901	1
Metabolism	Carbohydrate metabolism	Glycolysis / Gluconeogenesis	ko00010	77
Metabolism	Carbohydrate metabolism	Starch and sucrose metabolism	ko00500	72
Metabolism	Carbohydrate metabolism	Pyruvate metabolism	ko00620	59
Metabolism	Carbohydrate metabolism	Butanoate metabolism	ko00650	53
Metabolism	Carbohydrate metabolism	Amino sugar and nucleotide sugar metabolism	ko00520	49
Metabolism	Carbohydrate metabolism	Glyoxylate and dicarboxylate metabolism	ko00630	49
Metabolism	Carbohydrate metabolism	Propanoate metabolism	ko00640	49
Metabolism	Carbohydrate metabolism	Fructose and mannose metabolism	ko00051	35
Metabolism	Carbohydrate metabolism	Citrate cycle (TCA cycle)	ko00020	34
Metabolism	Carbohydrate metabolism	Galactose metabolism	ko00052	33
Metabolism	Carbohydrate metabolism	Pentose and glucuronate interconversions	ko00040	30
Metabolism	Carbohydrate metabolism	Pentose phosphate pathway	ko00030	28
Metabolism	Carbohydrate metabolism	Inositol phosphate metabolism	ko00562	25
Metabolism	Carbohydrate metabolism	Ascorbate and aldarate metabolism	ko00053	18
Metabolism	Carbohydrate metabolism	C5-Branched dibasic acid metabolism	ko00660	2
Metabolism	Energy metabolism	Oxidative phosphorylation	ko00190	55
Metabolism	Energy metabolism	Methane metabolism	ko00680	34
Metabolism	Energy metabolism	Carbon fixation in photosynthetic organisms	ko00710	26
Metabolism	Energy metabolism	Sulfur metabolism	ko00920	21
Metabolism	Energy metabolism	Nitrogen metabolism	ko00910	16
Metabolism	Energy metabolism	Carbon fixation pathways in prokaryotes	ko00720	15
Metabolism	Glycan biosynthesis and metabolism	N-Glycan biosynthesis	ko00510	20
Metabolism	Glycan biosynthesis and metabolism	Glycosylphosphatidylinositol(GPI)-anchor biosynthesis	ko00563	16
Metabolism	Glycan biosynthesis and metabolism	Various types of N-glycan biosynthesis	ko00513	16
Metabolism	Glycan biosynthesis and metabolism	Other glycan degradation	ko00511	8
Metabolism	Glycan biosynthesis and metabolism	Glycosphingolipid biosynthesis - globo series	ko00603	5
Metabolism	Glycan biosynthesis and metabolism	Other types of O-glycan biosynthesis	ko00514	5
Metabolism	Glycan biosynthesis and metabolism	Glycosaminoglycan degradation	ko00531	3
Metabolism	Glycan biosynthesis and metabolism	Glycosaminoglycan biosynthesis - chondroitin sulfate / dermatan sulfate	ko00532	2
Metabolism	Glycan biosynthesis and metabolism	Glycosaminoglycan biosynthesis - heparan sulfate / heparin	ko00534	2
Metabolism	Glycan biosynthesis and metabolism	Glycosphingolipid biosynthesis - ganglio series	ko00604	2
Metabolism	Lipid metabolism	Fatty acid degradation	ko00071	60
Metabolism	Lipid metabolism	Glycerolipid metabolism	ko00561	42
Metabolism	Lipid metabolism	Biosynthesis of unsaturated fatty acids	ko01040	36
Metabolism	Lipid metabolism	Glycerophospholipid metabolism	ko00564	34
Metabolism	Lipid metabolism	Fatty acid biosynthesis	ko00061	26
Metabolism	Lipid metabolism	Steroid biosynthesis	ko00100	26
Metabolism	Lipid metabolism	alpha-Linolenic acid metabolism	ko00592	17
Metabolism	Lipid metabolism	Sphingolipid metabolism	ko00600	16
Metabolism	Lipid metabolism	Fatty acid elongation	ko00062	12
Metabolism	Lipid metabolism	Steroid hormone biosynthesis	ko00140	11
Metabolism	Lipid metabolism	Arachidonic acid metabolism	ko00590	10
Metabolism	Lipid metabolism	Synthesis and degradation of ketone bodies	ko00072	9
Metabolism	Lipid metabolism	Ether lipid metabolism	ko00565	8
Metabolism	Lipid metabolism	Linoleic acid metabolism	ko00591	5
Metabolism	Lipid metabolism	Primary bile acid biosynthesis	ko00120	4
Metabolism	Metabolism of cofactors and vitamins	Retinol metabolism	ko00830	38
Metabolism	Metabolism of cofactors and vitamins	Biotin metabolism	ko00780	24
Metabolism	Metabolism of cofactors and vitamins	Pantothenate and CoA biosynthesis	ko00770	19
Metabolism	Metabolism of cofactors and vitamins	Ubiquinone and other terpenoid-quinone biosynthesis	ko00130	18
Metabolism	Metabolism of cofactors and vitamins	Porphyrin and chlorophyll metabolism	ko00860	15
Metabolism	Metabolism of cofactors and vitamins	One carbon pool by folate	ko00670	13
Metabolism	Metabolism of cofactors and vitamins	Nicotinate and nicotinamide metabolism	ko00760	12
Metabolism	Metabolism of cofactors and vitamins	Riboflavin metabolism	ko00740	12
Metabolism	Metabolism of cofactors and vitamins	Folate biosynthesis	ko00790	9
Metabolism	Metabolism of cofactors and vitamins	Vitamin B6 metabolism	ko00750	4
Metabolism	Metabolism of cofactors and vitamins	Lipoic acid metabolism	ko00785	2
Metabolism	Metabolism of cofactors and vitamins	Thiamine metabolism	ko00730	2
Metabolism	Metabolism of other amino acids	beta-Alanine metabolism	ko00410	50
Metabolism	Metabolism of other amino acids	Cyanoamino acid metabolism	ko00460	37
Metabolism	Metabolism of other amino acids	Glutathione metabolism	ko00480	24
Metabolism	Metabolism of other amino acids	Taurine and hypotaurine metabolism	ko00430	14
Metabolism	Metabolism of other amino acids	Selenocompound metabolism	ko00450	9
Metabolism	Metabolism of other amino acids	Phosphonate and phosphinate metabolism	ko00440	3
Metabolism	Metabolism of other amino acids	D-Glutamine and D-glutamate metabolism	ko00471	1
Metabolism	Metabolism of terpenoids and polyketides	Terpenoid backbone biosynthesis	ko00900	19
Metabolism	Metabolism of terpenoids and polyketides	Limonene and pinene degradation	ko00903	18
Metabolism	Metabolism of terpenoids and polyketides	Biosynthesis of ansamycins	ko01051	3
Metabolism	Metabolism of terpenoids and polyketides	Carotenoid biosynthesis	ko00906	3
Metabolism	Metabolism of terpenoids and polyketides	Geraniol degradation	ko00281	3
Metabolism	Metabolism of terpenoids and polyketides	Biosynthesis of siderophore group nonribosomal peptides	ko01053	2
Metabolism	Metabolism of terpenoids and polyketides	Nonribosomal peptide structures	ko01054	2
Metabolism	Metabolism of terpenoids and polyketides	Sesquiterpenoid and triterpenoid biosynthesis	ko00909	2
Metabolism	Metabolism of terpenoids and polyketides	Zeatin biosynthesis	ko00908	2
Metabolism	Metabolism of terpenoids and polyketides	Biosynthesis of vancomycin group antibiotics	ko01055	1
Metabolism	Metabolism of terpenoids and polyketides	Monoterpenoid biosynthesis	ko00902	1
Metabolism	Metabolism of terpenoids and polyketides	Polyketide sugar unit biosynthesis	ko00523	1
Metabolism	Nucleotide metabolism	Purine metabolism	ko00230	74
Metabolism	Nucleotide metabolism	Pyrimidine metabolism	ko00240	51
Metabolism	Overview	Biosynthesis of amino acids	ko01230	147
Metabolism	Overview	Carbon metabolism	ko01200	136
Metabolism	Overview	Fatty acid metabolism	ko01212	61
Metabolism	Overview	2-Oxocarboxylic acid metabolism	ko01210	47
Metabolism	Overview	Degradation of aromatic compounds	ko01220	28
Metabolism	Xenobiotics biodegradation and metabolism	Chloroalkane and chloroalkene degradation	ko00625	33
Metabolism	Xenobiotics biodegradation and metabolism	Aminobenzoate degradation	ko00627	24
Metabolism	Xenobiotics biodegradation and metabolism	Metabolism of xenobiotics by cytochrome P450	ko00980	23
Metabolism	Xenobiotics biodegradation and metabolism	Drug metabolism - cytochrome P450	ko00982	20
Metabolism	Xenobiotics biodegradation and metabolism	Benzoate degradation	ko00362	17
Metabolism	Xenobiotics biodegradation and metabolism	Caprolactam degradation	ko00930	17
Metabolism	Xenobiotics biodegradation and metabolism	Naphthalene degradation	ko00626	14
Metabolism	Xenobiotics biodegradation and metabolism	Styrene degradation	ko00643	13
Metabolism	Xenobiotics biodegradation and metabolism	Bisphenol degradation	ko00363	12
Metabolism	Xenobiotics biodegradation and metabolism	Drug metabolism - other enzymes	ko00983	12
Metabolism	Xenobiotics biodegradation and metabolism	Polycyclic aromatic hydrocarbon degradation	ko00624	8
Metabolism	Xenobiotics biodegradation and metabolism	Atrazine degradation	ko00791	2
Metabolism	Xenobiotics biodegradation and metabolism	Nitrotoluene degradation	ko00633	2
Metabolism	Xenobiotics biodegradation and metabolism	Steroid degradation	ko00984	2
Metabolism	Xenobiotics biodegradation and metabolism	Chlorocyclohexane and chlorobenzene degradation	ko00361	1
Metabolism	Xenobiotics biodegradation and metabolism	Fluorobenzoate degradation	ko00364	1
Metabolism	Xenobiotics biodegradation and metabolism	Toluene degradation	ko00623	1
Organismal Systems	Circulatory system	Adrenergic signaling in cardiomyocytes	ko04261	16
Organismal Systems	Circulatory system	Cardiac muscle contraction	ko04260	11
Organismal Systems	Circulatory system	Vascular smooth muscle contraction	ko04270	10
Organismal Systems	Development	Axon guidance	ko04360	16
Organismal Systems	Development	Osteoclast differentiation	ko04380	9
Organismal Systems	Development	Dorso-ventral axis formation	ko04320	2
Organismal Systems	Digestive system	Bile secretion	ko04976	24
Organismal Systems	Digestive system	Pancreatic secretion	ko04972	14
Organismal Systems	Digestive system	Carbohydrate digestion and absorption	ko04973	6
Organismal Systems	Digestive system	Fat digestion and absorption	ko04975	6
Organismal Systems	Digestive system	Gastric acid secretion	ko04971	6
Organismal Systems	Digestive system	Mineral absorption	ko04978	6
Organismal Systems	Digestive system	Salivary secretion	ko04970	4
Organismal Systems	Digestive system	Protein digestion and absorption	ko04974	3
Organismal Systems	Digestive system	Vitamin digestion and absorption	ko04977	1
Organismal Systems	Endocrine system	Insulin signaling pathway	ko04910	30
Organismal Systems	Endocrine system	Oxytocin signaling pathway	ko04921	21
Organismal Systems	Endocrine system	PPAR signaling pathway	ko03320	21
Organismal Systems	Endocrine system	Progesterone-mediated oocyte maturation	ko04914	21
Organismal Systems	Endocrine system	Thyroid hormone signaling pathway	ko04919	20
Organismal Systems	Endocrine system	Estrogen signaling pathway	ko04915	12
Organismal Systems	Endocrine system	GnRH signaling pathway	ko04912	12
Organismal Systems	Endocrine system	Thyroid hormone synthesis	ko04918	10
Organismal Systems	Endocrine system	Melanogenesis	ko04916	8
Organismal Systems	Endocrine system	Adipocytokine signaling pathway	ko04920	7
Organismal Systems	Endocrine system	Prolactin signaling pathway	ko04917	7
Organismal Systems	Endocrine system	Renin-angiotensin system	ko04614	7
Organismal Systems	Endocrine system	Insulin secretion	ko04911	6
Organismal Systems	Endocrine system	Ovarian Steroidogenesis	ko04913	5
Organismal Systems	Environmental adaptation	Circadian entrainment	ko04713	7
Organismal Systems	Environmental adaptation	Plant-pathogen interaction	ko04626	7
Organismal Systems	Environmental adaptation	Circadian rhythm	ko04710	6
Organismal Systems	Environmental adaptation	Circadian rhythm - plant	ko04712	4
Organismal Systems	Environmental adaptation	Circadian rhythm - fly	ko04711	1
Organismal Systems	Excretory system	Endocrine and other factor-regulated calcium reabsorption	ko04961	12
Organismal Systems	Excretory system	Vasopressin-regulated water reabsorption	ko04962	11
Organismal Systems	Excretory system	Collecting duct acid secretion	ko04966	8
Organismal Systems	Excretory system	Aldosterone-regulated sodium reabsorption	ko04960	4
Organismal Systems	Excretory system	Proximal tubule bicarbonate reclamation	ko04964	3
Organismal Systems	Immune system	Fc gamma R-mediated phagocytosis	ko04666	21
Organismal Systems	Immune system	Chemokine signaling pathway	ko04062	18
Organismal Systems	Immune system	T cell receptor signaling pathway	ko04660	15
Organismal Systems	Immune system	Leukocyte transendothelial migration	ko04670	14
Organismal Systems	Immune system	Cytosolic DNA-sensing pathway	ko04623	10
Organismal Systems	Immune system	Natural killer cell mediated cytotoxicity	ko04650	10
Organismal Systems	Immune system	Antigen processing and presentation	ko04612	8
Organismal Systems	Immune system	B cell receptor signaling pathway	ko04662	8
Organismal Systems	Immune system	Fc epsilon RI signaling pathway	ko04664	8
Organismal Systems	Immune system	RIG-I-like receptor signaling pathway	ko04622	7
Organismal Systems	Immune system	NOD-like receptor signaling pathway	ko04621	6
Organismal Systems	Immune system	Toll-like receptor signaling pathway	ko04620	6
Organismal Systems	Nervous system	Dopaminergic synapse	ko04728	20
Organismal Systems	Nervous system	Synaptic vesicle cycle	ko04721	20
Organismal Systems	Nervous system	Neurotrophin signaling pathway	ko04722	19
Organismal Systems	Nervous system	GABAergic synapse	ko04727	15
Organismal Systems	Nervous system	Retrograde endocannabinoid signaling	ko04723	15
Organismal Systems	Nervous system	Glutamatergic synapse	ko04724	14
Organismal Systems	Nervous system	Long-term potentiation	ko04720	11
Organismal Systems	Nervous system	Cholinergic synapse	ko04725	10
Organismal Systems	Nervous system	Serotonergic synapse	ko04726	9
Organismal Systems	Nervous system	Long-term depression	ko04730	6
Organismal Systems	Sensory system	Inflammatory mediator regulation of TRP channels	ko04750	7
Organismal Systems	Sensory system	Olfactory transduction	ko04740	3
Organismal Systems	Sensory system	Phototransduction	ko04744	2
Organismal Systems	Sensory system	Phototransduction - fly	ko04745	2
Organismal Systems	Sensory system	Taste transduction	ko04742	2

## Sheet: Table S4
Table S4 Number of unigenes encoding putative carbohydrate active enzymes sorted acording to the CAZyme modules
CAZy Families*	No. of Unigenes
AA	122
CBM	224
CE	247
GH	708
GT	752
PL	22
Total	1970
*CAZymes Family: CBM=carbohydrate-binding module; GH=glycoside hydrolases; GT=glycosyl transferase; PL=polysaccharide lyase; PME=pectin methyl esterase; CE=carbohydrate esterase; AA=auxiliary activity; total=total number of CAZymes.

## Sheet: Table S5
Table S5 Number of unigenes encoding putative carbohydrate-active enzymes sorted acording to the type of reaction catalysed
CAZy Families	No. of Unigenes
AA1	16
AA10	1
AA2	7
AA3	32
AA4	4
AA5	4
AA6	4
AA7	39
AA8	5
AA9	13
CBM1	18
CBM12	1
CBM13	37
CBM14	1
CBM16	7
CBM18	14
CBM19	2
CBM2	16
CBM20	34
CBM21	1
CBM22	2
CBM24	2
CBM26	1
CBM28	1
CBM32	8
CBM35	3
CBM38	1
CBM42	1
CBM43	1
CBM44	1
CBM48	21
CBM5	3
CBM50	18
CBM51	1
CBM57	7
CBM6	9
CBM61	2
CBM63	3
CBM66	2
CBM67	8
CE1	33
CE10	96
CE11	52
CE12	16
CE14	2
CE16	5
CE2	1
CE3	7
CE4	17
CE5	10
CE8	3
CE9	5
GH1	9
GH10	26
GH105	4
GH109	18
GH11	4
GH114	2
GH115	3
GH12	4
GH125	3
GH127	3
GH128	4
GH13	7
GH130	7
GH131	1
GH132	6
GH15	4
GH16	45
GH17	7
GH18	63
GH19	1
GH2	10
GH20	3
GH23	6
GH24	1
GH27	3
GH28	94
GH29	1
GH3	40
GH30	2
GH31	7
GH32	12
GH33	1
GH35	6
GH36	2
GH37	3
GH38	4
GH39	1
GH4	15
GH43	27
GH45	1
GH47	13
GH49	1
GH5	15
GH51	3
GH53	2
GH54	1
GH55	6
GH6	2
GH62	1
GH63	1
GH64	3
GH65	12
GH67	2
GH7	2
GH71	2
GH72	2
GH73	5
GH74	2
GH75	2
GH76	81
GH78	10
GH79	4
GH81	1
GH88	2
GH92	76
GH93	4
GH95	1
GT1	20
GT15	8
GT17	2
GT2	71
GT20	4
GT21	1
GT22	8
GT24	1
GT26	1
GT28	8
GT3	1
GT31	5
GT32	6
GT33	1
GT34	113
GT35	1
GT39	3
GT4	50
GT41	10
GT47	1
GT48	336
GT49	2
GT5	1
GT50	5
GT51	1
GT55	50
GT57	3
GT58	2
GT59	1
GT62	3
GT64	2
GT66	9
GT69	2
GT71	3
GT76	1
GT77	13
GT8	11
GT83	1
GT90	8
PL1	10
PL18	1
PL22	1
PL3	6
PL4	3
PL9	1
Total	2105
*CAZymes Family: CBM=carbohydrate-binding module; GH=glycoside hydrolases; GT=glycosyl transferase; PL=polysaccharide lyase; PME=pectin methyl esterase; CE=carbohydrate esterase; AA=auxiliary activity.

## Sheet: Table S6
Table S6 Number of unigenes encoding characterized and putative cell wall degrading enzymes of the Foc transcriptome
Substrate	Enzyme calss	CAZy Families	No. of unigenes
Cellulose	β-1,4-endoglucanase	GH5,7,12,45;AA9	35
Cellulose	Cellobiohydrolase	GH6,7	4
Cellulose	β-1,4-glucosidase	GH1,3	49
Xyloglucan	Xyloglucan β-1,4-endoglucanase	GH12,74	6
Xyloglucan	α-arabinofuranosidase	GH51,54	4
Xyloglucan	α-xylosidase	GH31	7
Xyloglucan	α-fucosidase	GH29,95	2
Xyloglucan	α-1,4-galactosidase	GH27,36	5
Xyloglucan	β-1,4-galactosidase	GH2,35	16
Xylan	β-1,4-endoxylanase	GH10,11	30
Xylan	β-1,4-xylosidase	GH3,43	67
Xylan	Arabinoxylan arabinofuranohydrolase	GH62	1
Xylan	α-glucuronidase	GH67,115	5
Xylan	α-1,4-galactosidase	GH27,36	5
Xylan	β-1,4-galactosidase	GH2,35	16
Xylan	Acetyl xylan/feruloyl esterase	CE1	33
Galactoromannan	β-1,4-endomannanase	GH5	15
Galactoromannan	β-1,4-mannosidase	GH2	10
Galactoromannan	β-1,4-galactosidase	GH2,35	16
Galactoromannan	α-1,4-galactosidase	GH27,36	5
Pectin	Endo-/exo-(rhamno)galacturonases	GH28	94
Pectin	α-rhamnosidasea/rhamnogalacturonan rhamnohydrolase	GH78	10
Pectin	α-arabinofuranosidase	GH51,54	4
Pectin	Endoarabinanase	GH43	27
Pectin	Exoarabinanase	GH93	4
Pectin	β-1,4-endogalactanase	GH53	2
Pectin	Unsaturated glucuronyl hydrolase	GH88	2
Pectin	Unsat.-rhamnogalacturonan hydrolase	GH105	4
Pectin	β-1,4-xylosidase	GH3,43	67
Pectin	β-1,4-galactosidase	GH2,35	16
Pectin	Pectin lyase	PL1	10
Pectin	Pectate lyase	PL1,3,9	17
Pectin	Rhamnogalacturonan lyase	PL4	3
Pectin	Pectin methyl esterase	CE8	3
Pectin	Rhamnogalacturonan acetyl esterase	CE12	16
Pectin	Feruloyl esterase	CE1	33
Starch	α-amylase	GH13	7
Starch	glucoamylase	GH15	4
Starch	α-1,4-glucosidase	GH31	7
Inulin	Endo-/Exo-Inulinase	GH32	12

## Sheet: Table S7
Table S7 Summary of PHI database gene orthologues in the Foc transcriptome
Phenotypic category	No. of unique PHI
chemistry target - phenotype unknown	1
Effector (plant avirulence determinant)	6
Enhanced antagonism	1
Increased virulence (Hypervirulence)	11
Lethal	79
Loss of pathogenicity	85
Mixed outcome	46
Non-Pathogenic	1
Partially lost Ax21 (synonym: AvrXa21) activity	2
Pathogenicity Unaffected	1
Reduced virulence	340
Resistant to chemical	3
Sensitive to chemical	2
Unaffected pathogenicity	644
Wild-type mutualism	1
Total	1202

## Sheet: Table S8
Table S8 The putative virulence associated genes in the Foc transcriptome
Sequence ID	PHI-base accession	Gene name	Function	Pathogen species	Phenotype_of_mutant
comp11563_c0	PHI:831	ERG2	Delta8-delta7 sterol isomerase	Magnaporthe oryzae	chemistry target - phenotype unknown
comp11833_c0	PHI:2216	PemG1	Protein elicitor	Magnaporthe oryzae (related: Magnaporthe grisea)	Effector (plant avirulence determinant)
comp11997_c0	PHI:2118	MgSM1		Magnaporthe oryzae (related: Magnaporthe grisea)	Effector (plant avirulence determinant)
comp15070_c0	PHI:379	SIX1	Effector protein	Fusarium oxysporum	Effector (plant avirulence determinant)
comp15176_c0	PHI:652	GIP1	glucanase inhibitor protein	Phytophthora sojae	Effector (plant avirulence determinant)
comp16870_c0	PHI:981	hopI1	effector	Pseudomonas syringae	Effector (plant avirulence determinant)
comp16922_c0	PHI:201	AVR-Pita (related: AVR2-YAMO)	Effector protein	Magnaporthe oryzae	Effector (plant avirulence determinant)
comp20636_c0	PHI:578	NoxR	NADPH oxidase	Epichloe festucae	Enhanced antagonism
comp15006_c0	PHI:2313	SCD	Dihydroxynaphthalene Melanin Biosynthesis	Metarhizium anisopliae	Increased virulence (Hypervirulence)
comp16754_c0	PHI:409	BbCHIT1	Chitinase	Beauveria bassiana	Increased virulence (Hypervirulence)
comp17079_c0	PHI:2282	MeaB	bZIP Protein	Fusarium oxysporum	Increased virulence (Hypervirulence)
comp17255_c0	PHI:2393	Related to O-methylsterigmatocystin oxidoreductase		Gibberella zeae (related: Fusarium graminearum)	Increased virulence (Hypervirulence)
comp17919_c0	PHI:463	HSP90	Heat Shock Protein	Saccharomyces cerevisiae	Increased virulence (Hypervirulence)
comp17923_c0	PHI:315	PacC	pH signalling transcription factor	Fusarium oxysporum	Increased virulence (Hypervirulence)
comp19577_c0	PHI:2506	Amr1	Putative transcription factor	Alternaria brassicicola	Increased virulence (Hypervirulence)
comp20043_c0	PHI:285	CHSV	Chitin Synthase	Fusarium oxysporum	Increased virulence (Hypervirulence)
comp21268_c0	PHI:672	CAS1	Capsule polysaccharide biosynthesis	Cryptococcus neoformans	Increased virulence (Hypervirulence)
comp21901_c0	PHI:496	PPOC	Fatty acid oxygenase	Aspergillus fumigatus	Increased virulence (Hypervirulence)
comp52428_c0	PHI:2394	Conserved hypothetical protein		Gibberella zeae (related: Fusarium graminearum)	Increased virulence (Hypervirulence)
comp10812_c0	PHI:1949	GzZC264	transcription factor	Gibberella zeae (related: Fusarium graminearum)	Lethal
comp10859_c0	PHI:1747	GzZC062	transcription factor	Gibberella zeae (related: Fusarium graminearum)	Lethal
comp11444_c0	PHI:1411	GzC2H078	transcription factor	Gibberella zeae (related: Fusarium graminearum)	Lethal
comp11731_c0	PHI:1521	GzHOMEL025	transcription factor	Gibberella zeae (related: Fusarium graminearum)	Lethal
comp11766_c0	PHI:1407	GzC2H071	transcription factor	Gibberella zeae (related: Fusarium graminearum)	Lethal
comp12760_c0	PHI:1453	GzAra001	transcription factor	Gibberella zeae (related: Fusarium graminearum)	Lethal
comp12768_c0	PHI:1656	GzYL	transcription factor	Gibberella zeae (related: Fusarium graminearum)	Lethal
comp13117_c0	PHI:1232	FGSG_03499	protein kinase	Gibberella zeae (related: Fusarium graminearum)	Lethal
comp13401_c0	PHI:1976	GzZC291	transcription factor	Gibberella zeae (related: Fusarium graminearum)	Lethal
comp14041_c0	PHI:1569	GzOB009	transcription factor	Gibberella zeae (related: Fusarium graminearum)	Lethal
comp14566_c0	PHI:1218	FGSG_01559	protein kinase	Gibberella zeae (related: Fusarium graminearum)	Lethal
comp14901_c0	PHI:2532	HEM15	Ferrochelatase	Aspergillus fumigatus	Lethal
comp15230_c0	PHI:2518	MET16	3'-Phospho-adenylylsulfate reductase	Aspergillus fumigatus	Lethal
comp16179_c0	PHI:1498	GzHMG030	transcription factor	Gibberella zeae (related: Fusarium graminearum)	Lethal
comp16297_c0	PHI:1929	GzZC244	transcription factor	Gibberella zeae (related: Fusarium graminearum)	Lethal
comp16328_c0	PHI:1766	GzZC081	transcription factor	Gibberella zeae (related: Fusarium graminearum)	Lethal
comp16344_c0	PHI:2529	ERG10	Acetyl-CoA acetyl-transferase	Aspergillus fumigatus	Lethal
comp16678_c0	PHI:1991	GzZC306	transcription factor	Gibberella zeae (related: Fusarium graminearum)	Lethal
comp16691_c0	PHI:1228	FGSG_07745	protein kinase	Gibberella zeae (related: Fusarium graminearum)	Lethal
comp16951_c0	PHI:1714	GzZC029	transcription factor	Gibberella zeae (related: Fusarium graminearum)	Lethal
comp17038_c0	PHI:1566	GzOB006	transcription factor	Gibberella zeae (related: Fusarium graminearum)	Lethal
comp17173_c0	PHI:1683	GzRad001	transcription factor	Gibberella zeae (related: Fusarium graminearum)	Lethal
comp17448_c0	PHI:1637	GzWing009	transcription factor	Gibberella zeae (related: Fusarium graminearum)	Lethal
comp18244_c0	PHI:2519	LYS9	Saccharopine dehydrogenase	Aspergillus fumigatus	Lethal
comp18409_c0	PHI:2521	GUS1	Glutamate-tRNA sythetase	Aspergillus fumigatus	Lethal
comp18432_c0	PHI:1219	FGSG_05549	protein kinase	Gibberella zeae (related: Fusarium graminearum)	Lethal
comp18481_c0	PHI:1574	GzOB014	transcription factor	Gibberella zeae (related: Fusarium graminearum)	Lethal
comp18762_c0	PHI:1491	GzHMG023	transcription factor	Gibberella zeae (related: Fusarium graminearum)	Lethal
comp18819_c0	PHI:2526	LUC7	U1 snRNA-associated protein	Aspergillus fumigatus	Lethal
comp18853_c0	PHI:1782	GzZC097	transcription factor	Gibberella zeae (related: Fusarium graminearum)	Lethal
comp19062_c0	PHI:2528	SLY1	Initiation of germ tubes	Aspergillus fumigatus	Lethal
comp19082_c0	PHI:1790	GzZC105	transcription factor	Gibberella zeae (related: Fusarium graminearum)	Lethal
comp19106_c0	PHI:2520	LYS4	Homoaconitate hydratase	Aspergillus fumigatus	Lethal
comp19166_c0	PHI:1220	FGSG_02488	protein kinase	Gibberella zeae (related: Fusarium graminearum)	Lethal
comp19218_c0	PHI:2517	TRPS	Tryptophan synthase	Aspergillus fumigatus	Lethal
comp19243_c0	PHI:1223	FGSG_12887	protein kinase	Gibberella zeae (related: Fusarium graminearum)	Lethal
comp19250_c0	PHI:1406	GzC2H070	transcription factor	Gibberella zeae (related: Fusarium graminearum)	Lethal
comp19442_c0	PHI:1235	FGSG_04416	protein kinase	Gibberella zeae (related: Fusarium graminearum)	Lethal
comp19464_c0	PHI:1238	FGSG_06970	protein kinase	Gibberella zeae (related: Fusarium graminearum)	Lethal
comp19479_c0	PHI:1774	GzZC089	transcription factor	Gibberella zeae (related: Fusarium graminearum)	Lethal
comp19763_c0	PHI:2514	PFS2		Aspergillus fumigatus	Lethal
comp19865_c0	PHI:1226	FGSG_11614	protein kinase	Gibberella zeae (related: Fusarium graminearum)	Lethal
comp19870_c0	PHI:1224	FGSG_09150	protein kinase	Gibberella zeae (related: Fusarium graminearum)	Lethal
comp20189_c0	PHI:1389	GzC2H052	transcription factor	Gibberella zeae (related: Fusarium graminearum)	Lethal
comp20278_c0	PHI:2531	PRI1	DNA primase small subunit	Aspergillus fumigatus	Lethal
comp20527_c0	PHI:2522	SPE2	S-Adenosyl-methionine decarboxylase	Aspergillus fumigatus	Lethal
comp20538_c0	PHI:1978	GzZC293	transcription factor	Gibberella zeae (related: Fusarium graminearum)	Lethal
comp20609_c0	PHI:1872	GzZC187	transcription factor	Gibberella zeae (related: Fusarium graminearum)	Lethal
comp20641_c0	PHI:1809	GzZC124	transcription factor	Gibberella zeae (related: Fusarium graminearum)	Lethal
comp20687_c0	PHI:1851	GzZC166	transcription factor	Gibberella zeae (related: Fusarium graminearum)	Lethal
comp20709_c0	PHI:1231	FGSG_10591	protein kinase	Gibberella zeae (related: Fusarium graminearum)	Lethal
comp21053_c0	PHI:1871	GzZC186	transcription factor	Gibberella zeae (related: Fusarium graminearum)	Lethal
comp21279_c0	PHI:1807	GzZC122	transcription factor	Gibberella zeae (related: Fusarium graminearum)	Lethal
comp21354_c0	PHI:1546	GzMyb010	transcription factor	Gibberella zeae (related: Fusarium graminearum)	Lethal
comp21402_c0	PHI:1517	GzHOMEL013	transcription factor	Gibberella zeae (related: Fusarium graminearum)	Lethal
comp21408_c0	PHI:1229	FGSG_02153	protein kinase	Gibberella zeae (related: Fusarium graminearum)	Lethal
comp21557_c0	PHI:1650	GzWing022	transcription factor	Gibberella zeae (related: Fusarium graminearum)	Lethal
comp21566_c0	PHI:1222	FGSG_00132	protein kinase	Gibberella zeae (related: Fusarium graminearum)	Lethal
comp21679_c0	PHI:1983	GzZC298	transcription factor	Gibberella zeae (related: Fusarium graminearum)	Lethal
comp21874_c0	PHI:1814	GzZC129	transcription factor	Gibberella zeae (related: Fusarium graminearum)	Lethal
comp21894_c0	PHI:1237	FGSG_01058	protein kinase	Gibberella zeae (related: Fusarium graminearum)	Lethal
comp21906_c0	PHI:2533	FKS1	Beta 1,3 Glucan synthase	Aspergillus fumigatus	Lethal
comp21918_c0	PHI:1562	GzOB002	transcription factor	Gibberella zeae (related: Fusarium graminearum)	Lethal
comp22073_c0	PHI:1573	GzOB013	transcription factor	Gibberella zeae (related: Fusarium graminearum)	Lethal
comp22118_c0	PHI:1439	GzNot001	transcription factor	Gibberella zeae (related: Fusarium graminearum)	Lethal
comp22126_c0	PHI:1450	GzGATA008	transcription factor	Gibberella zeae (related: Fusarium graminearum)	Lethal
comp22141_c0	PHI:1394	GzC2H057	transcription factor	Gibberella zeae (related: Fusarium graminearum)	Lethal
comp22166_c0	PHI:2515	ALG7	UDP-N-acetyl-glucosamine-1-P transferase	Aspergillus fumigatus	Lethal
comp22215_c0	PHI:1545	GzMyb009	transcription factor	Gibberella zeae (related: Fusarium graminearum)	Lethal
comp22295_c0	PHI:1504	GzHMG036	transcription factor	Gibberella zeae (related: Fusarium graminearum)	Lethal
comp22329_c0	PHI:1309	GzbHLH010	transcription factor	Gibberella zeae (related: Fusarium graminearum)	Lethal
comp22340_c0	PHI:1236	FGSG_04770	protein kinase	Gibberella zeae (related: Fusarium graminearum)	Lethal
comp22345_c0	PHI:1227	FGSG_07742	protein kinase	Gibberella zeae (related: Fusarium graminearum)	Lethal
comp22352_c0	PHI:1225	FGSG_12132	protein kinase	Gibberella zeae (related: Fusarium graminearum)	Lethal
comp22354_c0	PHI:1234	FGSG_07812	protein kinase	Gibberella zeae (related: Fusarium graminearum)	Lethal
comp22495_c0	PHI:1233	FGSG_13944	protein kinase	Gibberella zeae (related: Fusarium graminearum)	Lethal
comp6180_c0	PHI:1527	GzHOMEL040	transcription factor	Gibberella zeae (related: Fusarium graminearum)	Lethal
comp7720_c0	PHI:1522	GzHOMEL026	transcription factor	Gibberella zeae (related: Fusarium graminearum)	Lethal
comp9273_c0	PHI:1951	GzZC266	transcription factor	Gibberella zeae (related: Fusarium graminearum)	Lethal
comp11440_c0	PHI:435	VMA7	H+-ATPase	Candida albicans	Loss of pathogenicity
comp11759_c0	PHI:274	USX1	UDP-xylose synthase	Cryptococcus neoformans	Loss of pathogenicity
comp12097_c0	PHI:2082	Moatg16		Magnaporthe oryzae (related: Magnaporthe grisea)	Loss of pathogenicity
comp12673_c0	PHI:420	SOD2	Superoxide dismutase	Cryptococcus gattii	Loss of pathogenicity
comp13374_c0	PHI:27	CAP20	Appressorial wall	Colletotrichum gloeosporioides	Loss of pathogenicity
comp13595_c0	PHI:455	CAP59	Capsule formation	Cryptococcus neoformans	Loss of pathogenicity
comp13615_c0	PHI:782	MGG_02423		Magnaporthe oryzae	Loss of pathogenicity
comp13655_c0	PHI:269	RAS2	GTP-binding protein	Ustilago maydis	Loss of pathogenicity
comp14251_c0	PHI:2022	BUF1		Magnaporthe oryzae (related: Magnaporthe grisea)	Loss of pathogenicity
comp14417_c0	PHI:270	RHO1	GTP-binding protein	Candida albicans	Loss of pathogenicity
comp14525_c0	PHI:2115	Annexin A7		Magnaporthe oryzae (related: Magnaporthe grisea)	Loss of pathogenicity
comp14726_c0	PHI:1061	MgRho3	encode a homolog of Rho GTPases	Magnaporthe oryzae	Loss of pathogenicity
comp14879_c0	PHI:2155	MoPEX7	PTS2 receptor; Lipid mobilization; Fatty acid utilization	Magnaporthe oryzae (related: Magnaporthe grisea)	Loss of pathogenicity
comp14892_c0	PHI:157	TOXF	Branched-chain-amino-acid aminotransferase	Cochliobolus carbonum	Loss of pathogenicity
comp14973_c0	PHI:383	SOD5	Superoxide dismutase	Candida albicans	Loss of pathogenicity
comp15598_c0	PHI:266	MGV1	MAP kinase	Fusarium graminearum	Loss of pathogenicity
comp15858_c0	PHI:509	AFT3	AF-toxin biosynthesis	Alternaria alternata	Loss of pathogenicity
comp15945_c0	PHI:2037	MoRic8	G-Protein Signaling	Magnaporthe oryzae (related: Magnaporthe grisea)	Loss of pathogenicity
comp16183_c0	PHI:508	AFT1	AF-toxin biosynthesis	Alternaria alternata	Loss of pathogenicity
comp16197_c1	PHI:182	RAS1	Signalling cascade	Cryptococcus neoformans	Loss of pathogenicity
comp16333_c0	PHI:387	UGD1	UDP-glucose dehydrogenase	Cryptococcus neoformans	Loss of pathogenicity
comp16341_c0	PHI:2553	VPS4	Pre-vacuolar protein sorting gene	Candida albicans	Loss of pathogenicity
comp16448_c0	PHI:395	FGA2	G alpha protein subunit	Fusarium oxysporum	Loss of pathogenicity
comp16455_c0	PHI:2140	MoVam7	vacuolar morphogenesis	Magnaporthe oryzae (related: Magnaporthe grisea)	Loss of pathogenicity
comp16668_c0	PHI:485	FTR1	High affinity iron permease	Candida albicans	Loss of pathogenicity
comp16668_c0	PHI:162	CaFTR1	High-affinity iron permease	Candida albicans	Loss of pathogenicity
comp16711_c0	PHI:693	GCS1	Glucosylceramide synthase	Cryptococcus neoformans	Loss of pathogenicity
comp17074_c0	PHI:2275	ku70	Environmental Ca2+ sensing	Claviceps purpurea	Loss of pathogenicity
comp17284_c0	PHI:1133	Lmepi	UDP-4-Galactose epimerase	Leptosphaeria maculans	Loss of pathogenicity
comp17415_c0	PHI:1071	Gas1	encoding an endoplasmic reticulum glucosidase 2	Ustilago maydis	Loss of pathogenicity
comp17440_c0	PHI:2074	Moatg6		Magnaporthe oryzae (related: Magnaporthe grisea)	Loss of pathogenicity
comp17472_c0	PHI:358	ILV2	Acetolactate synthase	Cryptococcus neoformans	Loss of pathogenicity
comp17881_c0	PHI:875	MGG_04587	Hypothetical protein	Magnaporthe oryzae	Loss of pathogenicity
comp17912_c0	PHI:2055	PPT1	fungal pathogenicity factor	Colletotrichum graminicola (related: Glomerella graminicola)	Loss of pathogenicity
comp17976_c0	PHI:24	Avenacinase gene	Avenacinase	Gaeumannomyces graminis	Loss of pathogenicity
comp18012_c0	PHI:2345	FSR1	Fungal virulence and sexual mating	Gibberella moniliformis (related: Fusarium verticillioides)	Loss of pathogenicity
comp18197_c0	PHI:1135	LmIFRD	IFRD domain-containing protein	Leptosphaeria maculans	Loss of pathogenicity
comp18300_c1	PHI:215	FMK1	MAP kinase	Fusarium oxysporum	Loss of pathogenicity
comp18335_c0	PHI:365	MLS1	Malate synthase	Stagonospora nodorum	Loss of pathogenicity
comp18335_c0	PHI:2267	Mls1	Malate synthase	Phaeosphaeria nodorum (related: Stagonospora nodorum)	Loss of pathogenicity
comp18449_c0	PHI:265	MET3	ATP sulfurylase	Cryptococcus neoformans	Loss of pathogenicity
comp18805_c0	PHI:2083	Moatg17		Magnaporthe oryzae (related: Magnaporthe grisea)	Loss of pathogenicity
comp18850_c0	PHI:774	MGG_09250		Magnaporthe oryzae	Loss of pathogenicity
comp18941_c0	PHI:2018	MoPLC2		Magnaporthe oryzae (related: Magnaporthe grisea)	Loss of pathogenicity
comp19106_c0	PHI:362	LYSF	Homoaconitase	Aspergillus fumigatus	Loss of pathogenicity
comp19144_c0	PHI:2077	Moatg9		Magnaporthe oryzae (related: Magnaporthe grisea)	Loss of pathogenicity
comp19144_c0	PHI:2066	MgAtg9		Magnaporthe oryzae (related: Magnaporthe grisea)	Loss of pathogenicity
comp19303_c0	PHI:734	FOW2	Putative Zn finger transcription factor	Fusarium oxysporum	Loss of pathogenicity
comp19435_c0	PHI:279	CaSPA2	Polarity establishment protein	Candida albicans	Loss of pathogenicity
comp19440_c0	PHI:2044	MoSOM1	Transcriptional Regulators	Magnaporthe oryzae (related: Magnaporthe grisea)	Loss of pathogenicity
comp19533_c0	PHI:2075	Moatg7		Magnaporthe oryzae (related: Magnaporthe grisea)	Loss of pathogenicity
comp19619_c0	PHI:1018	ABC3	MDR Transporter	Magnaporthe oryzae	Loss of pathogenicity
comp19619_c0	PHI:2042	ABC3	multidrug resistance; protection from oxidative stress	Magnaporthe oryzae (related: Magnaporthe grisea)	Loss of pathogenicity
comp19645_c0	PHI:2045	MoCDTF1	Transcriptional Regulators	Magnaporthe oryzae (related: Magnaporthe grisea)	Loss of pathogenicity
comp19675_c0	PHI:2237	Rbf1	zinc-finger transcription factor	Ustilago maydis	Loss of pathogenicity
comp19750_c0	PHI:481	KLAP1	Transcription activator	Colletotrichum acutatum	Loss of pathogenicity
comp19890_c0	PHI:195	VPS34	Phosphatidylinositol 3-kinase	Candida albicans	Loss of pathogenicity
comp19900_c0	PHI:2119	MST11p	MAP kinase kinase kinase	Magnaporthe oryzae (related: Magnaporthe grisea)	Loss of pathogenicity
comp19900_c0	PHI:418	MST11		Magnaporthe oryzae	Loss of pathogenicity
comp19924_c0	PHI:1064	TPS1	controls expressionn of nitrogen metabolite repressor gene NMR1	Magnaporthe oryzae	Loss of pathogenicity
comp19924_c0	PHI:2172	TPS1	Integrates control of glucose-6-phosphate metabolism and nitrogen source utilization; Regulation of nitrate metabolism	Magnaporthe oryzae (related: Magnaporthe grisea)	Loss of pathogenicity
comp19924_c0	PHI:322	TPS1	Trehalose-6-phosphate synthase	Magnaporthe oryzae	Loss of pathogenicity
comp19947_c0	PHI:120	PTH2	Carnitine acetyl transferase	Magnaporthe oryzae	Loss of pathogenicity
comp19947_c0	PHI:594	CrAT1 (related: PTH2)	carnitine-dependent acetyl unit transport from peroxisomes	Magnaporthe oryzae	Loss of pathogenicity
comp20055_c0	PHI:451	PMT1	Mannosyltransferase	Candida albicans	Loss of pathogenicity
comp20092_c0	PHI:2078	Moatg10		Magnaporthe oryzae (related: Magnaporthe grisea)	Loss of pathogenicity
comp20157_c0	PHI:136	CaHK1 (related: CHK1)	Histidine Kinase	Candida albicans	Loss of pathogenicity
comp20228_c0	PHI:311	MGB1	G beta protein subunit	Magnaporthe oryzae	Loss of pathogenicity
comp20240_c0	PHI:2114	Calnexin		Magnaporthe oryzae (related: Magnaporthe grisea)	Loss of pathogenicity
comp20262_c0	PHI:524	CLN1	G1 cyclin	Ustilago maydis	Loss of pathogenicity
comp20298_c0	PHI:2097	Neo1	Ca2+ pump	Magnaporthe oryzae (related: Magnaporthe grisea)	Loss of pathogenicity
comp20383_c1	PHI:226	PEX6	Peroxisome biogenesis	Colletotrichum lagenarium	Loss of pathogenicity
comp20388_c0	PHI:2141	CDC15	cell cycle regulation	Magnaporthe oryzae (related: Magnaporthe grisea)	Loss of pathogenicity
comp20526_c0	PHI:862	ClaSSD1	Regulation of cell wall assembly	Colletotrichum lagenarium	Loss of pathogenicity
comp20547_c0	PHI:96	FAS2	Fatty acid synthetase	Candida albicans	Loss of pathogenicity
comp20712_c0	PHI:352	GLO1	Glyoxal oxidase	Ustilago maydis	Loss of pathogenicity
comp21296_c0	PHI:490	FRP1	F-box protein	Fusarium oxysporum	Loss of pathogenicity
comp21319_c0	PHI:244	CLAP1	Copper transporting ATPase	Colletotrichum lindemuthianum	Loss of pathogenicity
comp21321_c0	PHI:777	MGG_00883		Magnaporthe oryzae	Loss of pathogenicity
comp21390_c0	PHI:2200	MoSLN1	Contributes to osmo-adaptation; Maintenance of cell wall integrity; Oxidative signaling; Regulation of extracellular laccase and peroxidase activities	Magnaporthe oryzae (related: Magnaporthe grisea)	Loss of pathogenicity
comp21508_c0	PHI:231	RPK1	PKA regulatory subunit	Colletotrichum lagenarium	Loss of pathogenicity
comp21699_c0	PHI:332	CAC1	Adenylate cyclase	Colletotrichum lagenarium	Loss of pathogenicity
comp21791_c0	PHI:2067	ABC4	multidrug resistance	Magnaporthe oryzae (related: Magnaporthe grisea)	Loss of pathogenicity
comp21836_c1	PHI:283	CDC24	Polarity establishment protein	Candida albicans	Loss of pathogenicity
comp22201_c0	PHI:2121	MST50p		Magnaporthe oryzae (related: Magnaporthe grisea)	Loss of pathogenicity
comp22261_c0	PHI:2386	ACL1	Adenosine triphosphate (ATP) citrate lyase	Gibberella zeae (related: Fusarium graminearum)	Loss of pathogenicity
comp22288_c0	PHI:2501	rcsD	Phosphorelay system	Erwinia amylovora	Loss of pathogenicity
comp22338_c0	PHI:2302	CHS5	Chitin Synthase	Magnaporthe oryzae (related: Magnaporthe grisea)	Loss of pathogenicity
comp22375_c0	PHI:160	AMT	AM toxin synthase	Alternaria alternata	Loss of pathogenicity
comp22382_c0	PHI:591	ORP1	Unknown	Magnaporthe oryzae	Loss of pathogenicity
comp26373_c0	PHI:2019	MoPLC3		Magnaporthe oryzae (related: Magnaporthe grisea)	Loss of pathogenicity
comp465183_c0	PHI:273	SPT3	Mating, sporulation and normal filamentation	Candida albicans	Loss of pathogenicity
comp9165_c0	PHI:2441	MgAlg2	Alpha-1,2-mannosyltransferase	Mycosphaerella graminicola (related: Zymoseptoria triticii)	Loss of pathogenicity
comp12547_c0	PHI:2305	BcFKBP12	Rapamycin sensitivity	Botrytis cinerea	Mixed outcome
comp12648_c0	PHI:2540	IPP1	Inorganic pyrophosphatase,transcription factor controlling morphogenesis	Aspergillus fumigatus	Mixed outcome
comp13007_c0	PHI:2340	aiiA		Burkholderia glumae	Mixed outcome
comp13891_c0	PHI:2546	BRX1	Putative GPI-anchored cell wall protein	Aspergillus fumigatus	Mixed outcome
comp13953_c0	PHI:2545	TIF35	Putative C2H2 transcription factor;Translation initiation factor eIF3	Aspergillus fumigatus	Mixed outcome
comp14130_c0	PHI:2552	NOP4	Nucleolar protein required for ribosome biogenesis;Small cell wall protein	Aspergillus fumigatus	Mixed outcome
comp14142_c0	PHI:2377	DEP3	Histone Deacetylase Inhibitor	Alternaria brassicicola	Mixed outcome
comp14219_c0	PHI:2403	CSN1	Chitosanase	Fusarium solani	Mixed outcome
comp14915_c0	PHI:2109	CNB		Magnaporthe oryzae (related: Magnaporthe grisea)	Mixed outcome
comp15004_c0	PHI:2530	TUB1	Tubulin alpha-1 chain	Aspergillus fumigatus	Mixed outcome
comp15411_c0	PHI:2513	GFA1	Glutamine-fructose-6-phosphate aminotransferase	Aspergillus fumigatus	Mixed outcome
comp16056_c0	PHI:2490	MCA	Metacaspase; cell death; cell cycle control, differentiation and clearance of aggregates	Leishmania mexicana	Mixed outcome
comp16222_c0	PHI:2100	Spf1	Ca2+ pump	Magnaporthe oryzae (related: Magnaporthe grisea)	Mixed outcome
comp16398_c0	PHI:2534	ERG11A	14 alpha-demethylase	Aspergillus fumigatus	Mixed outcome
comp16909_c0	PHI:1162	BDM1	phosphoducin-like protein; modulator of downstream signalling from G-abg complexes.	Gibberella zeae (related: Fusarium graminearum)	Mixed outcome
comp17002_c0	PHI:2550	NOB1	Component of the 40S ribosomal subunit;Essential protein that functions in 20S proteasome maturation and 26S proteasome assembly, component of pre-40S ribosomal particle	Aspergillus fumigatus	Mixed outcome
comp17605_c0	PHI:2538	AUR1	Phosphatidyl-inositol:ceramide phosphoinositol transferase;Transcriptional regulator of genes involved in cell wall integrity	Aspergillus fumigatus	Mixed outcome
comp17758_c0	PHI:2549	MAK5	GPI protein;Probable RNA-helicase of the DEAD box family	Aspergillus fumigatus	Mixed outcome
comp18088_c0	PHI:2476	CcpelA	Pectate lyase	Colletotrichum coccodes	Mixed outcome
comp18258_c0	PHI:2020	Tup1	Transcription repression	Ustilago maydis	Mixed outcome
comp18633_c0	PHI:2594	SET3	Calmodulin-ubiquitin associated (CUB) gene	Aspergillus fumigatus	Mixed outcome
comp18795_c0	PHI:2600	GAT1	Candidate Effector genes	Aspergillus fumigatus	Mixed outcome
comp18795_c0	PHI:2551	NOC3	Zinc ﬁnger containing transcriptional regulators;Protein involved in biogenesis of the 60S ribosomal subunit	Aspergillus fumigatus	Mixed outcome
comp19035_c0	PHI:2062	Gph1		Magnaporthe oryzae (related: Magnaporthe grisea)	Mixed outcome
comp19049_c0	PHI:2527	SEC31	Initiation of germ tubes	Aspergillus fumigatus	Mixed outcome
comp19288_c1	PHI:2544	PAB1	Poly(A)-binding protein of cytoplasm and nucleus;Transmembrane protein	Aspergillus fumigatus	Mixed outcome
comp19337_c0	PHI:2094	Yvc1	Ca2+-permeable channel	Magnaporthe oryzae (related: Magnaporthe grisea)	Mixed outcome
comp19349_c0	PHI:2543	GCD6	Translation initiation factor eIF2B;Cell wall protein	Aspergillus fumigatus	Mixed outcome
comp19376_c0	PHI:2542	ERG12	Mavalonate kinase;Cell wall protein involved in cell wall metabolism	Aspergillus fumigatus	Mixed outcome
comp19404_c0	PHI:2227	pao	polyamine oxidase	Ustilago maydis	Mixed outcome
comp19445_c0	PHI:2401	CaRING1	E3 ubiquitin ligase	Xanthomonas campestris pv vesicatoria	Mixed outcome
comp19632_c0	PHI:2202	PdeH	Maintenance of cell wall integrity; Regulation of surface hydrophobicity; Regulation of intracellular cAMP levels; Regulation of extracellular laccase and peroxidase activities	Magnaporthe oryzae (related: Magnaporthe grisea)	Mixed outcome
comp19820_c0	PHI:2315	ChLae1	Regulate T-toxin biosyn thesis	Cochliobolus heterostrophus	Mixed outcome
comp19990_c0	PHI:2380	DEP6	Histone Deacetylase Inhibitor	Alternaria brassicicola	Mixed outcome
comp20351_c1	PHI:2195	MoRgs4	Regulation of surface hydrophobicity; Regulation of extracellular laccase and peroxidase activities; Regulation of intracellular cAMP levels	Magnaporthe oryzae (related: Magnaporthe grisea)	Mixed outcome
comp20357_c0	PHI:2539	CDS1	CDP-diacyl glycerol synthase;Transcription factor controlling morphogenesis	Aspergillus fumigatus	Mixed outcome
comp20453_c0	PHI:2113	Kin4	Ca2+/CAM-dependent serine/threonine protein kinases	Magnaporthe oryzae (related: Magnaporthe grisea)	Mixed outcome
comp20704_c0	PHI:2201	PdeL	Maintenance of cell wall integrity; Regulation of surface hydrophobicity; Regulation of intracellular cAMP levels; Regulation of extracellular laccase and peroxidase activities	Magnaporthe oryzae (related: Magnaporthe grisea)	Mixed outcome
comp20731_c0	PHI:2609	KRR1	Sexual development and toxin production	Aspergillus fumigatus	Mixed outcome
comp20731_c0	PHI:2548	KRR1	Multifunctional signal-modulating	Aspergillus fumigatus	Mixed outcome
comp20738_c0	PHI:2107	Zinc-regulated transporter 2	Phospholipase C	Magnaporthe oryzae (related: Magnaporthe grisea)	Mixed outcome
comp21583_c0	PHI:2105	Calcium permease	Ca2+ exchanger	Magnaporthe oryzae (related: Magnaporthe grisea)	Mixed outcome
comp22132_c0	PHI:2248	Als1	Delta-aminolevulinic acid synthase	Phaeosphaeria nodorum (related: Stagonospora nodorum)	Mixed outcome
comp22187_c0	PHI:2099	Pmc1	Ca2+ pump	Magnaporthe oryzae (related: Magnaporthe grisea)	Mixed outcome
comp22793_c0	PHI:2547	ESF1	Histone Deacetylase Complex;Protein required for 18S rRNA biogenesis	Aspergillus fumigatus	Mixed outcome
comp236030_c0	PHI:2601	Asc1	Oligopeptidase B functions as a processing enzyme, generating an active Ca2 agonist from a cytosolic precursor molecule	Aspergillus fumigatus	Mixed outcome
comp4655_c0	PHI:2376	DEP2	Histone Deacetylase Inhibitor	Alternaria brassicicola	Mixed outcome
comp8337_c0	PHI:2388	Chi2	Endochitinase	Metarhizium anisopliae	Mixed outcome
comp20157_c0	PHI:284	CHK1	Histidine Kinase	Candida albicans	Non-Pathogenic
comp15237_c0	PHI:1136	raxR	Two component response regulator activity required for Ax21 (synonym: AvrXa21) activity	Xanthomonas oryzae	Partially lost Ax21 (synonym: AvrXa21) activity
comp19232_c0	PHI:1139	raxQ	Adenylylsulfate kinase protein required for Ax21 (synonym: AvrXa21) activity	Xanthomonas oryzae	Partially lost Ax21 (synonym: AvrXa21) activity
comp15550_c0	PHI:13	PELA	Pectate lyase	Nectria haematococca	Pathogenicity Unaffected
comp10582_c0	PHI:817	MGG_12252	Hypothetical protein	Magnaporthe oryzae	Reduced virulence
comp10662_c0	PHI:2568	CAP2	Regulation of iron homeostasis	Candida albicans	Reduced virulence
comp11217_c0	PHI:854	um01947	Cytochrome C peroxidase precursor	Ustilago maydis	Reduced virulence
comp11235_c0	PHI:1470	GzHMG002	transcription factor	Gibberella zeae (related: Fusarium graminearum)	Reduced virulence
comp11260_c0	PHI:876	MGG_11671	Hypothetical protein	Magnaporthe oryzae	Reduced virulence
comp11458_c0	PHI:2215	BIM1	Regulation of cell cycle	Magnaporthe oryzae (related: Magnaporthe grisea)	Reduced virulence
comp11743_c0	PHI:1536	GzMADS003	transcription factor	Gibberella zeae (related: Fusarium graminearum)	Reduced virulence
comp11929_c0	PHI:254	FOW1	Mitochondrial carrier protein	Fusarium oxysporum	Reduced virulence
comp12217_c0	PHI:2563	DPP3	Phosphatase which converts farnesyl pyrophosphate to farnesol	Candida albicans	Reduced virulence
comp12226_c0	PHI:278	BCPME1	pectin methylesterase	Botrytis cinerea	Reduced virulence
comp12226_c0	PHI:1028	bcpme1	Pectin Methylesterase	Botrytis cinerea	Reduced virulence
comp12230_c0	PHI:806	MGG_04137	Hypothetical protein	Magnaporthe oryzae	Reduced virulence
comp12523_c0	PHI:335	CGRA	Ribosome synthesis	Aspergillus fumigatus	Reduced virulence
comp12547_c0	PHI:548	BcPIC5	Unknown	Botrytis cinerea	Reduced virulence
comp12698_c0	PHI:445	NOS1	Ubiquinone oxidoreductase	Fusarium graminearum	Reduced virulence
comp12701_c0	PHI:2474	imd1	GTP Biosynthesis	Cryptococcus neoformans	Reduced virulence
comp12888_c0	PHI:2173	NMR1	Corepressor to control virulence-associated gene expression downstream of Tps1	Magnaporthe oryzae (related: Magnaporthe grisea)	Reduced virulence
comp12906_c0	PHI:174	GNA1	Glucosamine-6-phosphate acetyltransferase	Candida albicans	Reduced virulence
comp12916_c0	PHI:1801	GzZC116	transcription factor	Gibberella zeae (related: Fusarium graminearum)	Reduced virulence
comp13389_c0	PHI:317	RHBA	Nutrient signalling	Aspergillus fumigatus	Reduced virulence
comp13512_c0	PHI:807	MGG_06951	Hypothetical protein	Magnaporthe oryzae	Reduced virulence
comp13524_c0	PHI:2174	NMR2	Corepressor to control virulence-associated gene expression downstream of Tps1	Magnaporthe oryzae (related: Magnaporthe grisea)	Reduced virulence
comp13556_c0	PHI:468	EPA1	Cell wall protein	Candida glabrata	Reduced virulence
comp13615_c0	PHI:796	MGG_02423	HDEL sequence binding protein, putative	Magnaporthe oryzae	Reduced virulence
comp13690_c0	PHI:789	MGG_04116	Hypothetical protein	Magnaporthe oryzae	Reduced virulence
comp13699_c0	PHI:2309	BcatrB	ABC transporter	Botrytis cinerea	Reduced virulence
comp13699_c0	PHI:202	BcatrB	ABC transporter	Botrytis cinerea	Reduced virulence
comp13705_c0	PHI:668	GNO1	GSNO reductase	Cryptococcus neoformans	Reduced virulence
comp137102_c0	PHI:2240	Srt1	Sucrose Transporter	Ustilago maydis	reduced virulence
comp13732_c0	PHI:55	PKS1	Polyketide synthase	Cochliobolus heterostrophus	Reduced virulence
comp137481_c0	PHI:2203	Transcription factor	Melanin biosynthesis; Regulation of transcription	Magnaporthe oryzae (related: Magnaporthe grisea)	Reduced virulence
comp13787_c0	PHI:281	CDC10	Septin protein	Candida albicans	Reduced virulence
comp13813_c0	PHI:292	CPRa	Pheromone receptor	Cryptococcus neoformans	Reduced virulence
comp13848_c0	PHI:612	orf408		Salmonella enterica	Reduced virulence
comp13937_c0	PHI:2092	Cch1	Ca2+-permeable channel	Magnaporthe oryzae (related: Magnaporthe grisea)	Reduced virulence
comp14086_c0	PHI:432	FGL1	Secreted Lipase	Fusarium graminearum	Reduced virulence
comp14152_c0	PHI:436	ESS1	Peptidyl-prolyl cis/trans isomerases	Cryptococcus neoformans	Reduced virulence
comp14365_c0	PHI:1440	GzNot002	transcription factor	Gibberella zeae (related: Fusarium graminearum)	Reduced virulence
comp14395_c0	PHI:881	MGG_04556	Hypothetical protein	Magnaporthe oryzae	Reduced virulence
comp14455_c1	PHI:888	MGG_01707	Hypothetical protein	Magnaporthe oryzae	Reduced virulence
comp14470_c0	PHI:600	CBP1	Calcineurin binding protein	Cryptococcus neoformans	Reduced virulence
comp14545_c0	PHI:2293	cycA	Mitochondrial respiration	Aspergillus fumigatus	Reduced virulence
comp14554_c0	PHI:458	MHP1	Hydrophobin	Magnaporthe oryzae	Reduced virulence
comp14554_c0	PHI:487	MHP1	Hydrophobin	Magnaporthe grisea	Reduced virulence
comp14643_c1	PHI:506	URA3	Orotidine 5'-phosphate decarboxylase	Saccharomyces cerevisiae	Reduced virulence
comp1466_c0	PHI:812	MGG_10702	Hypothetical protein	Magnaporthe oryzae	Reduced virulence
comp14697_c0	PHI:1606	GzOB047	transcription factor	Gibberella zeae (related: Fusarium graminearum)	Reduced virulence
comp14748_c0	PHI:860	MSP1	Small secreted protein	Magnaporthe oryzae	Reduced virulence
comp14759_c0	PHI:2084	Moatg18		Magnaporthe oryzae (related: Magnaporthe grisea)	Reduced virulence
comp14808_c0	PHI:1047	CTB6	oxidoreductase	Cercospora nicotianae	Reduced virulence
comp14840_c0	PHI:2209	endo-1,4-beta-xylanase [GH10 family]	Endo-beta-1,4 xylanase	Magnaporthe oryzae (related: Magnaporthe grisea)	Reduced virulence
comp14900_c0	PHI:1046	CTB5	oxidoreductase	Cercospora nicotianae	Reduced virulence
comp14904_c0	PHI:447	MCSA	Methylcitrate synthase	Aspergillus fumigatus	Reduced virulence
comp15011_c0	PHI:645	invC		Salmonella enterica	Reduced virulence
comp15040_c0	PHI:2211	endo-1,4-beta-xylanase B [GH10 family]	Endo-beta-1,4 xylanase	Magnaporthe oryzae (related: Magnaporthe grisea)	Reduced virulence
comp15061_c0	PHI:61	BGL2	Cell wall 1,3-beta-glucosyltransferase (bgl2p)	Candida albicans	Reduced virulence
comp15082_c0	PHI:300	FGB1	G beta protein subunit	Fusarium oxysporum	Reduced virulence
comp15166_c0	PHI:811	MGG_10510	Hypothetical protein	Magnaporthe oryzae	Reduced virulence
comp15198_c0	PHI:816	MGG_04582	Hypothetical protein	Magnaporthe oryzae	Reduced virulence
comp15403_c0	PHI:2433	FgRgsB	Regulators of G protein	Gibberella zeae (related: Fusarium graminearum)	Reduced virulence
comp15404_c0	PHI:784	MGG_00056		Magnaporthe oryzae	Reduced virulence
comp15445_c0	PHI:502	ADE4	Amidophosphoribosyltransferase	Saccharomyces cerevisiae	Reduced virulence
comp15493_c0	PHI:2214	endo-1,4-beta-xylanase I [GH10 family]	Endo-beta-1,4 xylanase	Magnaporthe oryzae (related: Magnaporthe grisea)	Reduced virulence
comp15507_c0	PHI:441	BTP1	G-protein coupled receptor	Botrytis cinerea	Reduced virulence
comp15550_c0	PHI:179	PELA	Pectate lyase	Nectria haematococca (related: Fusarium solani)	Reduced virulence
comp15598_c0	PHI:1196	(Mgv1)	protein kinase	Gibberella zeae (related: Fusarium graminearum)	Reduced virulence
comp15613_c0	PHI:2419	CID1	C-type cyclins	Gibberella zeae (related: Fusarium graminearum)	Reduced virulence
comp15613_c0	PHI:2418	CID1	C-type cyclins	Gibberella zeae (related: Fusarium graminearum)	Reduced virulence
comp15649_c0	PHI:1591	GzOB031	transcription factor	Gibberella zeae (related: Fusarium graminearum)	Reduced virulence
comp15650_c0	PHI:213	CPA1	Cyclophillin	Cryptococcus neoformans	Reduced virulence
comp15662_c0	PHI:1343	GzC2H003	transcription factor	Gibberella zeae (related: Fusarium graminearum)	Reduced virulence
comp15741_c0	PHI:434	GEL2	Beta-1,3-glucanosyltransferase	Aspergillus fumigatus	Reduced virulence
comp15800_c0	PHI:1384	GzC2H047	transcription factor	Gibberella zeae (related: Fusarium graminearum)	Reduced virulence
comp15810_c0	PHI:1425	GzC2H093	transcription factor	Gibberella zeae (related: Fusarium graminearum)	Reduced virulence
comp15977_c0	PHI:1553	GzMyb017	transcription factor	Gibberella zeae (related: Fusarium graminearum)	Reduced virulence
comp16040_c0	PHI:1379	GzC2H042	transcription factor	Gibberella zeae (related: Fusarium graminearum)	Reduced virulence
comp16080_c0	PHI:386	TSA1	Thiol peroxidase	Cryptococcus neoformans	Reduced virulence
comp16180_c0	PHI:144	CHT42	Chitinase	Trichoderma virens	Reduced virulence
comp16212_c0	PHI:877	MGG_00383	Hypothetical protein	Magnaporthe oryzae	Reduced virulence
comp16251_c0	PHI:1173	HDF1	ClassII Histone Deacetylase	Gibberella zeae (related: Fusarium graminearum)	Reduced virulence
comp16251_c0	PHI:1168	HDF1	ClassII Histone Deacetylase	Gibberella zeae (related: Fusarium graminearum)	Reduced virulence
comp16251_c0	PHI:1171	HDF1	ClassII Histone Deacetylase	Gibberella zeae (related: Fusarium graminearum)	Reduced virulence
comp16334_c0	PHI:504	LEU2	beta-isopropyl-malate dehydrogenase	Saccharomyces cerevisiae	Reduced virulence
comp16402_c0	PHI:598	THIOL	3-ketoacyl-CoA thiolase	Leptosphaeria maculans	Reduced virulence
comp16406_c0	PHI:1967	GzZC282	transcription factor	Gibberella zeae (related: Fusarium graminearum)	Reduced virulence
comp16409_c0	PHI:355	GzmetE	Homoserine O-acetyltransferase	Fusarium graminearum	Reduced virulence
comp16508_c0	PHI:2154	RBP35	Polyadenylation factor; mRNA processing	Magnaporthe oryzae (related: Magnaporthe grisea)	Reduced virulence
comp16547_c0	PHI:200	ARG1	Argininosuccinate lyase	Fusarium oxysporum	Reduced virulence
comp16593_c0	PHI:1320	ZIF1	transcription factor	Gibberella zeae (related: Fusarium graminearum)	Reduced virulence
comp16593_c0	PHI:444	ZIF1	b-ZIP transcription factor	Fusarium graminearum	Reduced virulence
comp16593_c0	PHI:1292	ZIF1	b-ZIP transcription factor unique to filamentous ascomycetes	Gibberella zeae (related: Fusarium graminearum)	Reduced virulence
comp16596_c0	PHI:2208	endo-1,4-beta-xylanase [GH10 family]	Endo-beta-1,4 xylanase	Magnaporthe oryzae (related: Magnaporthe grisea)	Reduced virulence
comp16620_c0	PHI:442	MSY1	Methionine synthase	Fusarium graminearum	Reduced virulence
comp16636_c0	PHI:220	MAN1	Phosphomannose isomerase	Cryptococcus neoformans	Reduced virulence
comp16675_c0	PHI:2283	AreA	Global nitrogen regulator	Fusarium oxysporum	Reduced virulence
comp1683_c0	PHI:2412	lipA	Lipase	Xanthomonas campestris	Reduced virulence
comp16846_c0	PHI:609	sseA	Type III secretion	Salmonella enterica	Reduced virulence
comp16864_c0	PHI:350	EMP1	Extracellular protein	Magnaporthe oryzae	Reduced virulence
comp16928_c0	PHI:500	YHB1	NO-scavenging flavohemoglobin	Candida albicans	Reduced virulence
comp16981_c0	PHI:1464	GzCCAAT004	transcription factor	Gibberella zeae (related: Fusarium graminearum)	Reduced virulence
comp16985_c0	PHI:2334	BcNma	Apoptosis	Botrytis cinerea	Reduced virulence
comp17000_c0	PHI:2357	CYP52X1	Fatty Acid Hydroxylase Activity; Cytochrome P450 Subfamily	Beauveria bassiana	Reduced virulence
comp17011_c0	PHI:2562	Cwt1	Transcription factor involved in cell wall architecture	Candida albicans	Reduced virulence
comp17030_c0	PHI:286	CLC-A	Chloride Channel	Cryptococcus neoformans	Reduced virulence
comp17126_c0	PHI:207	CaNAG2	GlcNAcP deacetylase	Candida albicans	Reduced virulence
comp17147_c0	PHI:1208	(Sc Sch9)	protein kinase	Gibberella zeae (related: Fusarium graminearum)	Reduced virulence
comp17150_c0	PHI:1921	GzZC236	transcription factor	Gibberella zeae (related: Fusarium graminearum)	Reduced virulence
comp17155_c0	PHI:2052	Cdc42	actin cytoskeleton organization and cell polarity; establishment of turgor in appressoria	Magnaporthe oryzae (related: Magnaporthe grisea)	Reduced virulence
comp17223_c0	PHI:488	IRS4	Negative regulator of MAP kinase pathway	Candida albicans	Reduced virulence
comp17235_c1	PHI:337	CHS7	Chitin Synthase	Fusarium oxysporum	Reduced virulence
comp17355_c0	PHI:1319	GzbZIP001	transcription factor	Gibberella zeae (related: Fusarium graminearum)	Reduced virulence
comp17361_c0	PHI:320	SSN6	Global transcriptional co-repressor	Candida albicans	Reduced virulence
comp17415_c0	PHI:526	GAS1	Glucosidase 1	Ustilago maydis	Reduced virulence
comp17463_c0	PHI:217	HXK1	GlcNAc kinase	Candida albicans	Reduced virulence
comp17493_c0	PHI:19	NMT	Myristoyl-CoA:protein N-myristoyltransferase	Cryptococcus neoformans	Reduced virulence
comp17527_c0	PHI:491	YVH1	Phosphatase	Candida albicans	Reduced virulence
comp17532_c0	PHI:2329	CTB4	Encodes a putative membrane transporter	Cercospora nicotianae	Reduced virulence
comp17532_c0	PHI:737	CTB4	Putative MFS transporter	Cercospora nicotianae	Reduced virulence
comp17540_c1	PHI:339	CLPT1	GTPase	Colletotrichum lindemuthianum	Reduced virulence
comp17560_c0	PHI:775	MGG_09471	neutral trehalase	Magnaporthe oryzae	Reduced virulence
comp17560_c0	PHI:794	MGG_09471		Magnaporthe oryzae	Reduced virulence
comp17619_c0	PHI:1473	GzHMG005	transcription factor	Gibberella zeae (related: Fusarium graminearum)	Reduced virulence
comp17621_c0	PHI:2204	endo-1,4-beta-xylanase [GH10 family]	Endo-beta-1,4 xylanase	Magnaporthe oryzae (related: Magnaporthe grisea)	Reduced virulence
comp17631_c0	PHI:785	MGG_04128	Hypothetical protein	Magnaporthe oryzae	Reduced virulence
comp17665_c0	PHI:1204	(Sc Cbk1)	protein kinase	Gibberella zeae (related: Fusarium graminearum)	Reduced virulence
comp17685_c0	PHI:2431	ACTT2	ACT-Toxin Biosynthesis	Alternaria alternata	Reduced virulence
comp17689_c0	PHI:513	ARN1 (related: SIT1)	Siderophore transporter	Candida albicans	Reduced virulence
comp17696_c0	PHI:2117	SPM1	Protease activity	Magnaporthe oryzae (related: Magnaporthe grisea)	Reduced virulence
comp17731_c0	PHI:251	FGA1	G alpha protein subunit	Fusarium oxysporum	Reduced virulence
comp17736_c0	PHI:1215	FGSG_02838	protein kinase	Gibberella zeae (related: Fusarium graminearum)	Reduced virulence
comp17768_c0	PHI:443	CBL1	Cystathionine beta-lyase	Fusarium graminearum	Reduced virulence
comp17778_c0	PHI:1199	(Sc Tpk2)	protein kinase	Gibberella zeae (related: Fusarium graminearum)	Reduced virulence
comp17853_c0	PHI:1200	(Gsk3)	protein kinase	Gibberella zeae (related: Fusarium graminearum)	Reduced virulence
comp17947_c0	PHI:68	SAP1	Aspartyl proteinase	Candida albicans	Reduced virulence
comp17997_c0	PHI:424	PCK1	Phosphoenolpyruvate carboxykinase	Cryptococcus neoformans	Reduced virulence
comp18012_c0	PHI:731	FSR1	Putative signalling scaffold protein	Fusarium graminearum	Reduced virulence
comp18031_c0	PHI:112	MAK1	Maackiain detoxification	Nectria haematococca (related: Fusarium solani)	Reduced virulence
comp18062_c0	PHI:2326	PTC1	Type 2C protein phosphatase	Gibberella zeae (related: Fusarium graminearum)	Reduced virulence
comp18062_c0	PHI:2491	FgPTC1	Type 2C protein phosphatase	Gibberella zeae (related: Fusarium graminearum)	Reduced virulence
comp18094_c0	PHI:2434	FgFlbA	Regulators of G protein	Gibberella zeae (related: Fusarium graminearum)	Reduced virulence
comp18094_c0	PHI:1641	FgFlbA	transcription factor	Gibberella zeae (related: Fusarium graminearum)	Reduced virulence
comp18158_c0	PHI:2063	MCNA		Magnaporthe oryzae (related: Magnaporthe grisea)	Reduced virulence
comp18167_c0	PHI:2179	Moplaa	Phospholipase A2-activating protein	Magnaporthe oryzae (related: Magnaporthe grisea)	Reduced virulence
comp18173_c0	PHI:106	CAT1	Catalase	Candida albicans	Reduced virulence
comp18178_c0	PHI:1207	(Sc Kin1/Kin2)	protein kinase	Gibberella zeae (related: Fusarium graminearum)	Reduced virulence
comp18190_c0	PHI:323	VFGLU1	Beta-1,6-glucanase	Verticillium fungicola	Reduced virulence
comp18194_c0	PHI:819	MGG_07061	Hypothetical protein	Magnaporthe oryzae	Reduced virulence
comp18271_c0	PHI:781	MGG_00131		Magnaporthe oryzae	Reduced virulence
comp18286_c0	PHI:104	CaMNT1	Synthesis of mannoproteins	Candida albicans	Reduced virulence
comp18288_c0	PHI:125	SAP4	Aspartyl proteinase	Candida albicans	Reduced virulence
comp18300_c1	PHI:2253	Fmk1	Mitogen-activated protein kinase	Fusarium oxysporum	Reduced virulence
comp18307_c0	PHI:1671	GzCCHC011	transcription factor	Gibberella zeae (related: Fusarium graminearum)	Reduced virulence
comp18330_c0	PHI:2017	COM1	Transcription regulator	Magnaporthe oryzae (related: Magnaporthe grisea)	Reduced virulence
comp18464_c0	PHI:1497	GzHMG029	transcription factor	Gibberella zeae (related: Fusarium graminearum)	Reduced virulence
comp18518_c0	PHI:2349	VE1 (VEA) (velvet)	fungal development, secondary metabolism and virulence	Gibberella zeae (related: Fusarium graminearum)	Reduced virulence
comp18551_c0	PHI:1166	ATG15	autophagy-like lipase	Gibberella zeae (related: Fusarium graminearum)	Reduced virulence
comp18583_c0	PHI:1335	GzbZIP017	transcription factor	Gibberella zeae (related: Fusarium graminearum)	Reduced virulence
comp18620_c0	PHI:423	VAD1	RNA helicase	Cryptococcus neoformans	Reduced virulence
comp18628_c0	PHI:446	TBL1	Transducin beta-subunit	Fusarium graminearum	Reduced virulence
comp18697_c0	PHI:277	BCP1	Cyclophillin	Botrytis cinerea	Reduced virulence
comp18715_c1	PHI:465	KIN2	Kinesin	Ustilago maydis	Reduced virulence
comp18733_c0	PHI:392	CaMNT2	Alpha-1,2-mannosyltransferase	Candida albicans	Reduced virulence
comp18744_c0	PHI:2167	EXP5		Magnaporthe oryzae (related: Magnaporthe grisea)	Reduced virulence
comp18745_c0	PHI:139	CAP10	Capsule formation	Cryptococcus neoformans	Reduced virulence
comp18790_c0	PHI:346	CRU1	Cell cycle	Ustilago maydis	Reduced virulence
comp18840_c1	PHI:1366	GzCON7	transcription factor	Gibberella zeae (related: Fusarium graminearum)	Reduced virulence
comp18850_c0	PHI:792	MGG_09250	Hypothetical protein	Magnaporthe oryzae	Reduced virulence
comp18871_c0	PHI:62	caRSR1	Cell morphogenesis	Candida albicans	Reduced virulence
comp18884_c0	PHI:511	CaNAG4	Unknown	Candida albicans	Reduced virulence
comp18918_c0	PHI:399	PMT4	Mannosyltransferase	Candida albicans	Reduced virulence
comp18924_c0	PHI:1917	GzZC232	transcription factor	Gibberella zeae (related: Fusarium graminearum)	Reduced virulence
comp18941_c0	PHI:2106	1-phosphatidylinositol-4,5-bisphosphate phosphodiesterase delta 1	Phospholipase C	Magnaporthe oryzae (related: Magnaporthe grisea)	Reduced virulence
comp18953_c0	PHI:2353	AMT1	Arginine Methyltransferase	Gibberella zeae (related: Fusarium graminearum)	Reduced virulence
comp1899949_c0	PHI:256	GAS1	Appressorial penetration	Magnaporthe oryzae	Reduced virulence
comp19041_c0	PHI:1178	(Sc Cdc28)	protein kinase	Gibberella zeae (related: Fusarium graminearum)	Reduced virulence
comp19047_c0	PHI:1181	(Sc Kic1)	protein kinase	Gibberella zeae (related: Fusarium graminearum)	Reduced virulence
comp19069_c0	PHI:1184	(Sc Gin4-like)	protein kinase	Gibberella zeae (related: Fusarium graminearum)	Reduced virulence
comp19080_c0	PHI:667	FHB1	Flavohemoglobin	Cryptococcus neoformans	Reduced virulence
comp19083_c0	PHI:505	MIP1	Mitochondrial-specific DNA polymerase catalytic subunit	Saccharomyces cerevisiae	Reduced virulence
comp19096_c0	PHI:1010	SID1	Siderophore biosynthetic gene	Fusarium graminearum	Reduced virulence
comp19123_c0	PHI:438	BcBOT1 (related: CND5)	Cytochrome P450 monooxygenase	Botrytis cinerea	Reduced virulence
comp192228_c0	PHI:257	GAS2	Appressorial penetration	Magnaporthe oryzae	Reduced virulence
comp19305_c0	PHI:1172	HDF2	ClassII Histone Deacetylase	Gibberella zeae (related: Fusarium graminearum)	Reduced virulence
comp19305_c0	PHI:1169	HDF2	ClassII Histone Deacetylase	Gibberella zeae (related: Fusarium graminearum)	Reduced virulence
comp19308_c0	PHI:624	ssaN	Type III secretion	Salmonella enterica	Reduced virulence
comp19339_c0	PHI:97	TOXC	Fatty acid synthetase	Cochliobolus carbonum	Reduced virulence
comp19384_c0	PHI:1354	GzC2H014	transcription factor	Gibberella zeae (related: Fusarium graminearum)	Reduced virulence
comp19406_c0	PHI:522	GAS1	Beta-1,3-glucanosyltransferase	Fusarium oxysporum	Reduced virulence
comp19410_c0	PHI:1325	GzbZIP007	transcription factor	Gibberella zeae (related: Fusarium graminearum)	Reduced virulence
comp19431_c0	PHI:873	MGG_02443	Hypothetical protein	Magnaporthe oryzae	Reduced virulence
comp19506_c0	PHI:132	ABC1	ABC transporter	Magnaporthe oryzae	Reduced virulence
comp19560_c0	PHI:280	CCN1	Cell cycle checkpoint	Cryptococcus neoformans	Reduced virulence
comp19596_c0	PHI:2160	MoSHO1	Recognizing different chemical and physical signals present on the rice leaf surface	Magnaporthe oryzae (related: Magnaporthe grisea)	Reduced virulence
comp19608_c0	PHI:890	MGG_07015	Hypothetical protein	Magnaporthe oryzae	Reduced virulence
comp19609_c0	PHI:786	MGG_04538	Hypothetical protein	Magnaporthe oryzae	Reduced virulence
comp19645_c0	PHI:2168	Hypothetical protein		Magnaporthe oryzae (related: Magnaporthe grisea)	Reduced virulence
comp19661_c0	PHI:1202	(Sc Cla4)	protein kinase	Gibberella zeae (related: Fusarium graminearum)	Reduced virulence
comp19675_c0	PHI:2236	Pit2	encode secreted effectors	Ustilago maydis	reduced virulence
comp19675_c0	PHI:2235	Pit1	encode secreted effectors	Ustilago maydis	reduced virulence
comp19719_c0	PHI:510	CaNAG3	Unknown	Candida albicans	Reduced virulence
comp19724_c0	PHI:882	MGG_04985	Hypothetical protein	Magnaporthe oryzae	Reduced virulence
comp19744_c0	PHI:1209	FGSG_04770	protein kinase	Gibberella zeae (related: Fusarium graminearum)	Reduced virulence
comp19757_c0	PHI:1529	Gzscp	transcription factor	Gibberella zeae (related: Fusarium graminearum)	Reduced virulence
comp19774_c0	PHI:911	um11451	related to COP9 signalosome complex subunit 6	Ustilago maydis	Reduced virulence
comp19783_c0	PHI:199	AOX1	Alcohol oxidase	Cladosporium fulvum	Reduced virulence
comp19787_c0	PHI:1177	(Sc Fpk1)	protein kinase	Gibberella zeae (related: Fusarium graminearum)	Reduced virulence
comp19855_c0	PHI:404	PTH11	Membrane protein	Magnaporthe oryzae	Reduced virulence
comp19889_c0	PHI:197	ALO1	D-arabinono-1,4-lactone oxidase	Candida albicans	Reduced virulence
comp19907_c0	PHI:301	foSNF1	Protein Kinase	Fusarium oxysporum	Reduced virulence
comp19952_c0	PHI:2301	CHS7	Chitin Synthase	Magnaporthe oryzae (related: Magnaporthe grisea)	Reduced virulence
comp19982_c0	PHI:1441	GzDDT	transcription factor	Gibberella zeae (related: Fusarium graminearum)	Reduced virulence
comp19991_c0	PHI:72	SAP2	Aspartyl proteinase	Candida albicans	Reduced virulence
comp20002_c0	PHI:243	CHIP6	Sterol glycosyl transferase	Colletotrichum gloeosporioides	Reduced virulence
comp20045_c0	PHI:501	ADE2	Phosphoribosylaminoimidazole carboxylase	Saccharomyces cerevisiae	Reduced virulence
comp20049_c0	PHI:1295	FgStuA	transcription factor	Gibberella zeae (related: Fusarium graminearum)	Reduced virulence
comp20049_c0	PHI:1290	STUA	transcriptional regulator	Gibberella zeae (related: Fusarium graminearum)	Reduced virulence
comp20051_c0	PHI:1328	GzbZIP010	transcription factor	Gibberella zeae (related: Fusarium graminearum)	Reduced virulence
comp20054_c0	PHI:1382	GzC2H045	transcription factor	Gibberella zeae (related: Fusarium graminearum)	Reduced virulence
comp20066_c0	PHI:222	PELB	Pectate lyase	Colletotrichum gloeosporioides	Reduced virulence
comp20082_c0	PHI:216	HDC1	Histone deacetylase	Cochliobolus carbonum	Reduced virulence
comp20133_c0	PHI:178	pabaA	Para-aminobenzoic acid synthetase	Aspergillus fumigatus	Reduced virulence
comp20137_c0	PHI:1422	GzC2H090	transcription factor	Gibberella zeae (related: Fusarium graminearum)	Reduced virulence
comp20173_c0	PHI:2171	Peroxisomal copper amine oxidase	Cu-amine-oxidase	Magnaporthe oryzae (related: Magnaporthe grisea)	Reduced virulence
comp20191_c0	PHI:1190	(Sc Pbs2)	protein kinase	Gibberella zeae (related: Fusarium graminearum)	Reduced virulence
comp20246_c0	PHI:1933	GzZC248	transcription factor	Gibberella zeae (related: Fusarium graminearum)	Reduced virulence
comp20331_c0	PHI:338	CLB2	B-type Cyclin	Ustilago maydis	Reduced virulence
comp20345_c0	PHI:253	FOS1	Histidine Kinase	Aspergillus fumigatus	Reduced virulence
comp20346_c0	PHI:503	COX15	Cytochrome c oxidase assembly	Saccharomyces cerevisiae	Reduced virulence
comp20347_c0	PHI:1436	GzC2H105	transcription factor	Gibberella zeae (related: Fusarium graminearum)	Reduced virulence
comp20356_c0	PHI:1347	GzC2H007	transcription factor	Gibberella zeae (related: Fusarium graminearum)	Reduced virulence
comp20359_c0	PHI:2570	CYB2	Lactate dehydrogenase	Candida glabrata	Reduced virulence
comp20424_c0	PHI:1164	RRG1	Histidine kinase two-component response regulator;response regulator HOG pathway	Gibberella zeae (related: Fusarium graminearum)	Reduced virulence
comp20441_c0	PHI:799	MGG_03530	Hypothetical protein	Magnaporthe oryzae	Reduced virulence
comp20468_c0	PHI:1915	GzZC230	transcription factor	Gibberella zeae (related: Fusarium graminearum)	Reduced virulence
comp20533_c0	PHI:2395	GzSYN1	Syntaxins	Gibberella zeae (related: Fusarium graminearum)	Reduced virulence
comp20557_c0	PHI:1175	(Sc Srb10)	protein kinase	Gibberella zeae (related: Fusarium graminearum)	Reduced virulence
comp20643_c0	PHI:186	RIM8	Activates RIM101	Candida albicans	Reduced virulence
comp20671_c0	PHI:211	CaTUP1	Transcription factor	Candida albicans	Reduced virulence
comp20781_c0	PHI:1793	GzZC108	transcription factor	Gibberella zeae (related: Fusarium graminearum)	Reduced virulence
comp20796_c0	PHI:1048	CTB7	oxidoreductase	Cercospora nicotianae	Reduced virulence
comp20803_c0	PHI:1511	GzHOME009	transcription factor	Gibberella zeae (related: Fusarium graminearum)	Reduced virulence
comp20857_c0	PHI:2080	Moatg13		Magnaporthe oryzae (related: Magnaporthe grisea)	Reduced virulence
comp20858_c1	PHI:262	MAD2	Spindle assembly checkpoint	Candida albicans	Reduced virulence
comp20860_c0	PHI:887	MGG_05174	Hypothetical protein	Magnaporthe oryzae	Reduced virulence
comp20872_c0	PHI:1201	(Bud32)	protein kinase	Gibberella zeae (related: Fusarium graminearum)	Reduced virulence
comp20886_c0	PHI:1556	GzNH001	transcription factor	Gibberella zeae (related: Fusarium graminearum)	Reduced virulence
comp20887_c0	PHI:31	CHS3	Chitin Synthase	Candida albicans	Reduced virulence
comp20892_c0	PHI:1180	(Sc Sat4)	protein kinase	Gibberella zeae (related: Fusarium graminearum)	Reduced virulence
comp20955_c0	PHI:1364	GzC2H024	transcription factor	Gibberella zeae (related: Fusarium graminearum)	Reduced virulence
comp20970_c0	PHI:872	MGG_03284	Hypothetical protein	Magnaporthe oryzae	Reduced virulence
comp20973_c0	PHI:2432	FgRgsA	Regulators of G protein	Gibberella zeae (related: Fusarium graminearum)	Reduced virulence
comp21003_c0	PHI:1291	TOP1	Topoisomerase I required to relac supercoilded DNA	Gibberella zeae (related: Fusarium graminearum)	Reduced virulence
comp21024_c0	PHI:1049	CTB2	methyltransferase	Cercospora nicotianae	Reduced virulence
comp21048_c0	PHI:306	KEX2	Kexin Gene	Candida albicans	Reduced virulence
comp21081_c0	PHI:1185	(Sc Swe1)	protein kinase	Gibberella zeae (related: Fusarium graminearum)	Reduced virulence
comp21123_c0	PHI:2411	Ss-ggt1	Gamma-Glutamyl Transpeptidase	Sclerotinia sclerotiorum	Reduced virulence
comp21133_c0	PHI:815	MGG_04685	Hypothetical protein	Magnaporthe oryzae	Reduced virulence
comp21134_c0	PHI:1186	(Sc Cdc15)	protein kinase	Gibberella zeae (related: Fusarium graminearum)	Reduced virulence
comp21141_c0	PHI:2321	SidI	Acyl-CoA ligase	Aspergillus fumigatus	Reduced virulence
comp21150_c0	PHI:1006	HMR1	HMG-CoA Reductase	Fusarium graminearum	Reduced virulence
comp21163_c0	PHI:1216	FGSG_06420	protein kinase	Gibberella zeae (related: Fusarium graminearum)	Reduced virulence
comp21177_c0	PHI:1304	GzbHLH005	transcription factor	Gibberella zeae (related: Fusarium graminearum)	Reduced virulence
comp21182_c0	PHI:801	MGG_04621	Hypothetical protein	Magnaporthe oryzae	Reduced virulence
comp21213_c0	PHI:454	PMT2	Mannosyltransferase	Candida albicans	Reduced virulence
comp21223_c0	PHI:1198	(Sc Ssk2/Ssk22)	protein kinase	Gibberella zeae (related: Fusarium graminearum)	Reduced virulence
comp21237_c0	PHI:1403	GzC2H066	transcription factor	Gibberella zeae (related: Fusarium graminearum)	Reduced virulence
comp21260_c0	PHI:1187	(Sc Dbf2/Dbf20)	protein kinase	Gibberella zeae (related: Fusarium graminearum)	Reduced virulence
comp21282_c0	PHI:1646	GzWing018	transcription factor	Gibberella zeae (related: Fusarium graminearum)	Reduced virulence
comp21286_c0	PHI:803	MGG_04629	Hypothetical protein	Magnaporthe oryzae	Reduced virulence
comp21299_c0	PHI:1643	GzWing015	transcription factor	Gibberella zeae (related: Fusarium graminearum)	Reduced virulence
comp21306_c0	PHI:2219	don1		Ustilago maydis	Reduced virulence
comp21310_c0	PHI:194	URE1	Urease	Cryptococcus neoformans	Reduced virulence
comp21311_c0	PHI:2058	LHS1	Endoplasmic Reticulum Chaperone	Magnaporthe oryzae (related: Magnaporthe grisea)	Reduced virulence
comp21313_c0	PHI:1317	GzBrom002	transcription factor	Gibberella zeae (related: Fusarium graminearum)	Reduced virulence
comp21388_c0	PHI:336	CHS2	Chitin Synthase	Fusarium oxysporum	Reduced virulence
comp21413_c0	PHI:512	CaNAG6	Unknown	Candida albicans	Reduced virulence
comp21435_c0	PHI:1176	(Sc Atg1)	protein kinase	Gibberella zeae (related: Fusarium graminearum)	Reduced virulence
comp21461_c0	PHI:361	KRE5	Glucosyltransferase	Candida albicans	Reduced virulence
comp21467_c0	PHI:2095	Calcium-transporting ATPase 3	Ca2+ pump	Magnaporthe oryzae (related: Magnaporthe grisea)	Reduced virulence
comp21469_c0	PHI:1188	(Sc Sak1)	protein kinase	Gibberella zeae (related: Fusarium graminearum)	Reduced virulence
comp21478_c0	PHI:2358	PLD	Phospholipase	Aspergillus fumigatus	Reduced virulence
comp21501_c1	PHI:1296	GzAPSES004	transcription factor	Gibberella zeae (related: Fusarium graminearum)	Reduced virulence
comp21514_c0	PHI:259	GPI7	Glycosylphosphatidylinositol modifying enzyme	Candida albicans	Reduced virulence
comp21515_c0	PHI:1348	GzC2H008	transcription factor	Gibberella zeae (related: Fusarium graminearum)	Reduced virulence
comp21528_c0	PHI:1987	GzZC302	transcription factor	Gibberella zeae (related: Fusarium graminearum)	Reduced virulence
comp21534_c0	PHI:783	MGG_04163		Magnaporthe oryzae	Reduced virulence
comp21541_c0	PHI:242	CaTPS2	Trehalose-6-phosphate phosphatase	Candida albicans	Reduced virulence
comp21546_c0	PHI:235	VPH1	Vesicular proton pump	Cryptococcus neoformans	Reduced virulence
comp21611_c0	PHI:2558	DUR31	Sodium/substrate symporter family (SSSF)	Candida albicans	Reduced virulence
comp21633_c0	PHI:405	PDE1	Tagged; aminophospholipid translocase	Magnaporthe oryzae	Reduced virulence
comp21672_c0	PHI:1194	(Sc Mkk1/Mkk2)	protein kinase	Gibberella zeae (related: Fusarium graminearum)	Reduced virulence
comp21691_c0	PHI:1203	(Sc Yck1/2/3)	protein kinase	Gibberella zeae (related: Fusarium graminearum)	Reduced virulence
comp21706_c0	PHI:1167	NPC1	sterol trafficking	Gibberella zeae (related: Fusarium graminearum)	Reduced virulence
comp21759_c1	PHI:2218	drf1		Ustilago maydis	Reduced virulence
comp21770_c0	PHI:2284	Msb2	Transmembrane protein	Fusarium oxysporum	Reduced virulence
comp21783_c0	PHI:2502	FgTep1p		Gibberella zeae (related: Fusarium graminearum)	Reduced virulence
comp21783_c0	PHI:2325	TEP1	Tensin-like phosphatase 1	Gibberella zeae (related: Fusarium graminearum)	Reduced virulence
comp21803_c1	PHI:124	INT1	Integrin	Candida albicans	Reduced virulence
comp21804_c0	PHI:1648	GzWing020	transcription factor	Gibberella zeae (related: Fusarium graminearum)	Reduced virulence
comp21810_c0	PHI:1647	GzWing019	transcription factor	Gibberella zeae (related: Fusarium graminearum)	Reduced virulence
comp21812_c0	PHI:2453	Snt2	BAH/PHD-containing transcription factor	Fusarium oxysporum f.sp. melonis	Reduced virulence
comp21827_c0	PHI:373	PLD1	Phospholipase D1	Candida albicans	Reduced virulence
comp21839_c1	PHI:223	PEP1	Unknown	Nectria haematococca (related: Fusarium solani)	Reduced virulence
comp21859_c0	PHI:1163	ERB1 (enhanced branching 1)	transcription factor Zn(II)2Cys6 domain	Gibberella zeae (related: Fusarium graminearum)	Reduced virulence
comp21872_c0	PHI:419	CSH1	Cell surface protein	Candida albicans	Reduced virulence
comp21881_c0	PHI:378	SIT4	Protein phosphatase	Candida albicans	Reduced virulence
comp21890_c0	PHI:1353	GzC2H013	transcription factor	Gibberella zeae (related: Fusarium graminearum)	Reduced virulence
comp21899_c0	PHI:1193	(Sc Sky1)	protein kinase	Gibberella zeae (related: Fusarium graminearum)	Reduced virulence
comp21931_c0	PHI:304	GzCPS1	Adenylate forming enzymes	Fusarium graminearum	Reduced virulence
comp21982_c0	PHI:1214	FGSG_07816	protein kinase	Gibberella zeae (related: Fusarium graminearum)	Reduced virulence
comp22001_c0	PHI:1293	GzAPSES001	transcription factor	Gibberella zeae (related: Fusarium graminearum)	Reduced virulence
comp22007_c0	PHI:1205	(Sc CDC15)	protein kinase	Gibberella zeae (related: Fusarium graminearum)	Reduced virulence
comp22009_c0	PHI:2034	MFP1	β-oxidation	Magnaporthe oryzae (related: Magnaporthe grisea)	Reduced virulence
comp22011_c0	PHI:267	MLT1	ABC transporter	Candida albicans	Reduced virulence
comp22029_c0	PHI:1396	GzC2H059	transcription factor	Gibberella zeae (related: Fusarium graminearum)	Reduced virulence
comp22039_c0	PHI:1174	HDF3	ClassII Histone Deacetylase	Gibberella zeae (related: Fusarium graminearum)	Reduced virulence
comp22040_c0	PHI:893	MGG_02986	Hypothetical protein	Magnaporthe oryzae	Reduced virulence
comp22044_c1	PHI:319	SQL2	Guanine nucleotide exchange factor	Ustilago maydis	Reduced virulence
comp22066_c0	PHI:1210	FGSG_01058	protein kinase	Gibberella zeae (related: Fusarium graminearum)	Reduced virulence
comp22074_c0	PHI:2354	AMT2	Arginine Methyltransferase	Gibberella zeae (related: Fusarium graminearum)	Reduced virulence
comp22075_c0	PHI:368	NOT4	Ubiquitin-conjugation	Candida albicans	Reduced virulence
comp22095_c2	PHI:66	CPP1	Tyrosine phosphatase	Candida albicans	Reduced virulence
comp22098_c0	PHI:2259	AAR1	Alpha-aminoadipate reductase	Cochliobolus sativus	Reduced virulence
comp22100_c0	PHI:2290	BcBOA6	Polyketide synthases	Botrytis cinerea	Reduced virulence
comp22105_c0	PHI:1179	(Sc Ste7)	protein kinase	Gibberella zeae (related: Fusarium graminearum)	Reduced virulence
comp22110_c0	PHI:1297	GzAT001	transcription factor	Gibberella zeae (related: Fusarium graminearum)	Reduced virulence
comp22117_c0	PHI:527	ALS3	Cell surface protein	Candida albicans	Reduced virulence
comp22121_c0	PHI:1990	GzZC305	transcription factor	Gibberella zeae (related: Fusarium graminearum)	Reduced virulence
comp22132_c0	PHI:595	ALS1	ALA synthase	Stagonospora nodorum	Reduced virulence
comp22148_c0	PHI:891	MGG_01748	Hypothetical protein	Magnaporthe oryzae	Reduced virulence
comp22207_c0	PHI:1212	FGSG_12149	protein kinase	Gibberella zeae (related: Fusarium graminearum)	Reduced virulence
comp22272_c0	PHI:800	MGG_13324	Hypothetical protein	Magnaporthe oryzae	Reduced virulence
comp22300_c0	PHI:1206	(Sp Prp4)	protein kinase	Gibberella zeae (related: Fusarium graminearum)	Reduced virulence
comp22308_c0	PHI:1182	(Sc Mec1)	protein kinase	Gibberella zeae (related: Fusarium graminearum)	Reduced virulence
comp22320_c0	PHI:1538	GzMyb002	transcription factor	Gibberella zeae (related: Fusarium graminearum)	Reduced virulence
comp22327_c0	PHI:1211	FGSG_06970	protein kinase	Gibberella zeae (related: Fusarium graminearum)	Reduced virulence
comp22339_c0	PHI:1772	GzZC087	transcription factor	Gibberella zeae (related: Fusarium graminearum)	Reduced virulence
comp22358_c0	PHI:2323	mhk1	Group III histidine kinase	Metarhizium robertsii	Reduced virulence
comp22368_c0	PHI:2261	NPS6	Nonribosomal peptide synthetase 6	Cochliobolus sativus	Reduced virulence
comp22370_c0	PHI:101	ALB1	Polyketide synthase	Aspergillus fumigatus	Reduced virulence
comp22371_c1	PHI:805	MGG_00124	Hypothetical protein	Magnaporthe oryzae	Reduced virulence
comp22376_c0	PHI:739	SSM1	Ferricrocin synthetase	Magnaporthe oryzae	Reduced virulence
comp22377_c0	PHI:2439	PidS	Sensor histidine kinase / two-component regulatory system (TCRS)	Burkholderia glumae	Reduced virulence
comp23303_c0	PHI:2385	MYT2	Putative Transcription Factor	Gibberella zeae (related: Fusarium graminearum)	Reduced virulence
comp24534_c0	PHI:2322	SidH	Anoyl-CoA hydratase	Aspergillus fumigatus	Reduced virulence
comp256273_c0	PHI:1050	CTB8	transcriptional activator	Cercospora nicotianae	Reduced virulence
comp29301_c0	PHI:310	MgAtr4	ABC transporter	Mycosphaerella graminicola	Reduced virulence
comp2998_c0	PHI:479	MEP1	Metalloproteinase	Coccidioides posadasii	Reduced virulence
comp5147_c0	PHI:2147	Erl1	GTPase	Magnaporthe oryzae (related: Magnaporthe grisea)	Reduced virulence
comp6257_c0	PHI:853	YAP1	Transcription factor	Ustilago maydis	Reduced virulence
comp6675_c0	PHI:380	SKN7	Response regulator	Candida albicans	Reduced virulence
comp6766_c0	PHI:59	THR1	Reductase	Colletotrichum lagenarium	Reduced virulence
comp6787_c0	PHI:233	TOXE	Transcription factor	Cochliobolus carbonum	Reduced virulence
comp9383_c0	PHI:184	RBT4	Plant-pathogenesis related protein (PR-1)	Candida albicans	Reduced virulence
comp9613_c0	PHI:2175	NMR3	Corepressor to control virulence-associated gene expression downstream of Tps1	Magnaporthe oryzae (related: Magnaporthe grisea)	Reduced virulence
comp995707_c0	PHI:469	TOXG	Alanine racemase	Cochliobolus carbonum	Reduced virulence
comp12653_c0	PHI:822	Ip	succinate dehydrogenase subunit	Mycosphaerella graminicola	Resistant to chemical
comp14180_c0	PHI:823	beta-tubulin	beta-tubulin	Rhynchosporium secalis	Resistant to chemical
comp22138_c0	PHI:825	SE	Squalene epoxidase	Trichophyton rubrum	Resistant to chemical
comp13699_c0	PHI:1160	BcatrB	ATP-binding cassette (ABC) transporter	Botrytis cinerea	Sensitive to chemical
comp16591_c1	PHI:1161	MgMfs1	major facilitator superfamily transporter	Mycosphaerella graminicola (related: Zymoseptoria triticii)	Sensitive to chemical
comp10390_c0	PHI:1849	GzZC164	transcription factor	Gibberella zeae (related: Fusarium graminearum)	Unaffected pathogenicity
comp10459_c0	PHI:1619	GzJUM001	transcription factor	Gibberella zeae (related: Fusarium graminearum)	Unaffected pathogenicity
comp10575_c0	PHI:1861	GzZC176	transcription factor	Gibberella zeae (related: Fusarium graminearum)	Unaffected pathogenicity
comp10644_c1	PHI:1927	GzZC242	transcription factor	Gibberella zeae (related: Fusarium graminearum)	Unaffected pathogenicity
comp10667_c0	PHI:1286	FGSG_03499	protein kinase	Gibberella zeae (related: Fusarium graminearum)	Unaffected pathogenicity
comp10761_c0	PHI:1665	GzCCHC005	transcription factor	Gibberella zeae (related: Fusarium graminearum)	Unaffected pathogenicity
comp11067_c0	PHI:1397	GzC2H060	transcription factor	Gibberella zeae (related: Fusarium graminearum)	Unaffected pathogenicity
comp11133_c0	PHI:1608	GzP53L001	transcription factor	Gibberella zeae (related: Fusarium graminearum)	Unaffected pathogenicity
comp11254_c1	PHI:726	PKS7	Polyketide synthase	Fusarium graminearum	Unaffected pathogenicity
comp11302_c0	PHI:1371	GzC2H034	transcription factor	Gibberella zeae (related: Fusarium graminearum)	Unaffected pathogenicity
comp11396_c0	PHI:1543	GzMyb007	transcription factor	Gibberella zeae (related: Fusarium graminearum)	Unaffected pathogenicity
comp11433_c0	PHI:414	GOX1	Glyoxalase	Stagonospora nodorum	Unaffected pathogenicity
comp11433_c0	PHI:2251	Gox1	Glyoxalase	Phaeosphaeria nodorum (related: Stagonospora nodorum)	Unaffected pathogenicity
comp11540_c0	PHI:1657	GzCCCH001	transcription factor	Gibberella zeae (related: Fusarium graminearum)	Unaffected pathogenicity
comp11562_c0	PHI:143	CHT	Cyanide hydratase	Gloeocercospora sorghi	Unaffected pathogenicity
comp11798_c0	PHI:740	BeNEP1	Necrosis and ethylene-inducing protein homologue	Botrytis elliptica	Unaffected pathogenicity
comp12040_c0	PHI:1617	GzssDB002	transcription factor	Gibberella zeae (related: Fusarium graminearum)	Unaffected pathogenicity
comp12049_c0	PHI:1321	ZEB2	transcription factor	Gibberella zeae (related: Fusarium graminearum)	Unaffected pathogenicity
comp12228_c0	PHI:1468	GzCCAAT008	transcription factor	Gibberella zeae (related: Fusarium graminearum)	Unaffected pathogenicity
comp12239_c0	PHI:1581	GzOB021	transcription factor	Gibberella zeae (related: Fusarium graminearum)	Unaffected pathogenicity
comp12305_c0	PHI:1575	GzOB015	transcription factor	Gibberella zeae (related: Fusarium graminearum)	Unaffected pathogenicity
comp12344_c0	PHI:1564	GzOB004	transcription factor	Gibberella zeae (related: Fusarium graminearum)	Unaffected pathogenicity
comp12697_c0	PHI:1333	GzbZIP015	transcription factor	Gibberella zeae (related: Fusarium graminearum)	Unaffected pathogenicity
comp12720_c0	PHI:1503	GzHMG035	transcription factor	Gibberella zeae (related: Fusarium graminearum)	Unaffected pathogenicity
comp12749_c0	PHI:2029	TGL2	intracellular triacylglycerol lipases	Magnaporthe oryzae (related: Magnaporthe grisea)	Unaffected pathogenicity
comp12801_c0	PHI:2244	41885	GTP-binding proteins involved in multiple cellular functions, including cell division and morphogenesis	Ustilago maydis	Unaffected pathogenicity
comp12826_c0	PHI:1571	GzOB011	transcription factor	Gibberella zeae (related: Fusarium graminearum)	Unaffected pathogenicity
comp12837_c0	PHI:1463	GzCCAAT003	transcription factor	Gibberella zeae (related: Fusarium graminearum)	Unaffected pathogenicity
comp12843_c0	PHI:1666	GzCCHC006	transcription factor	Gibberella zeae (related: Fusarium graminearum)	Unaffected pathogenicity
comp12848_c0	PHI:1442	GzDNL	transcription factor	Gibberella zeae (related: Fusarium graminearum)	Unaffected pathogenicity
comp12995_c0	PHI:541	LIP1	Lipase	Botrytis cinerea	Unaffected pathogenicity
comp13180_c0	PHI:166	CHIP2	Unknown	Colletotrichum gloeosporioides	Unaffected pathogenicity
comp13182_c0	PHI:1948	GzZC263	transcription factor	Gibberella zeae (related: Fusarium graminearum)	Unaffected pathogenicity
comp13194_c0	PHI:1828	GzZC143	transcription factor	Gibberella zeae (related: Fusarium graminearum)	Unaffected pathogenicity
comp13261_c0	PHI:1287	FGSG_13944	protein kinase	Gibberella zeae (related: Fusarium graminearum)	Unaffected pathogenicity
comp13319_c0	PHI:1768	GzZC083	transcription factor	Gibberella zeae (related: Fusarium graminearum)	Unaffected pathogenicity
comp13349_c0	PHI:2362	XlnR	Zinc-finger transcription factor	Fusarium oxysporum f. sp. lycopersici 4287	Unaffected pathogenicity
comp13362_c1	PHI:1827	GzZC142	transcription factor	Gibberella zeae (related: Fusarium graminearum)	Unaffected pathogenicity
comp13387_c0	PHI:1653	GzWing026	transcription factor	Gibberella zeae (related: Fusarium graminearum)	Unaffected pathogenicity
comp13392_c0	PHI:1552	GzMyb016	transcription factor	Gibberella zeae (related: Fusarium graminearum)	Unaffected pathogenicity
comp13496_c0	PHI:1670	GzCCHC010	transcription factor	Gibberella zeae (related: Fusarium graminearum)	Unaffected pathogenicity
comp13508_c0	PHI:1432	GzC2H100	transcription factor	Gibberella zeae (related: Fusarium graminearum)	Unaffected pathogenicity
comp13552_c0	PHI:741	BeNEP2	Necrosis and ethylene-inducing protein	Botrytis elliptica	Unaffected pathogenicity
comp13552_c0	PHI:2342	BeNEP2	Necrosis and ethylene-inducing protein homologue	Botrytis elliptica	Unaffected pathogenicity
comp13644_c0	PHI:1438	GzC2H107	transcription factor	Gibberella zeae (related: Fusarium graminearum)	Unaffected pathogenicity
comp13706_c0	PHI:1375	GzC2H038	transcription factor	Gibberella zeae (related: Fusarium graminearum)	Unaffected pathogenicity
comp13718_c0	PHI:2025	HDL1	intracellular triacylglycerol lipases	Magnaporthe oryzae (related: Magnaporthe grisea)	Unaffected pathogenicity
comp13748_c0	PHI:1388	GzC2H051	transcription factor	Gibberella zeae (related: Fusarium graminearum)	Unaffected pathogenicity
comp13764_c0	PHI:1555	GzMyb019	transcription factor	Gibberella zeae (related: Fusarium graminearum)	Unaffected pathogenicity
comp13772_c0	PHI:1789	GzZC104	transcription factor	Gibberella zeae (related: Fusarium graminearum)	Unaffected pathogenicity
comp13859_c0	PHI:1841	GzZC156	transcription factor	Gibberella zeae (related: Fusarium graminearum)	Unaffected pathogenicity
comp13862_c0	PHI:1818	GzZC133	transcription factor	Gibberella zeae (related: Fusarium graminearum)	Unaffected pathogenicity
comp13887_c0	PHI:1935	GzZC250	transcription factor	Gibberella zeae (related: Fusarium graminearum)	Unaffected pathogenicity
comp14007_c0	PHI:1968	GzZC283	transcription factor	Gibberella zeae (related: Fusarium graminearum)	Unaffected pathogenicity
comp14033_c0	PHI:2382	Upa2	Protein phosphatase	Ustilago maydis	Unaffected pathogenicity
comp14127_c0	PHI:1719	GzZC034	transcription factor	Gibberella zeae (related: Fusarium graminearum)	Unaffected pathogenicity
comp14139_c0	PHI:1659	GzCCCH003	transcription factor	Gibberella zeae (related: Fusarium graminearum)	Unaffected pathogenicity
comp14181_c0	PHI:82	MAGA	G alpha protein subunit	Magnaporthe oryzae	Unaffected pathogenicity
comp14290_c0	PHI:1975	GzZC290	transcription factor	Gibberella zeae (related: Fusarium graminearum)	Unaffected pathogenicity
comp14298_c0	PHI:2038	Mir1		Magnaporthe oryzae (related: Magnaporthe grisea)	Unaffected pathogenicity
comp14346_c0	PHI:2452	FAED1	Feruloyl esterase gene family	Gibberella zeae (related: Fusarium graminearum)	Unaffected pathogenicity
comp14358_c0	PHI:1765	GzZC080	transcription factor	Gibberella zeae (related: Fusarium graminearum)	Unaffected pathogenicity
comp14373_c0	PHI:1534	GzMADS001	transcription factor	Gibberella zeae (related: Fusarium graminearum)	Unaffected pathogenicity
comp14444_c0	PHI:1844	GzZC159	transcription factor	Gibberella zeae (related: Fusarium graminearum)	Unaffected pathogenicity
comp14458_c0	PHI:1582	GzOB022	transcription factor	Gibberella zeae (related: Fusarium graminearum)	Unaffected pathogenicity
comp14616_c0	PHI:538	FRT1	Fructose transporter	Botrytis cinerea	Unaffected pathogenicity
comp14688_c0	PHI:1813	GzZC128	transcription factor	Gibberella zeae (related: Fusarium graminearum)	Unaffected pathogenicity
comp14734_c0	PHI:1559	GzNEG001	transcription factor	Gibberella zeae (related: Fusarium graminearum)	Unaffected pathogenicity
comp14749_c2	PHI:131	TRI12	Toxin efflux pump	Fusarium sporotrichioides	Unaffected pathogenicity
comp14788_c0	PHI:2292	aoxA	Mitochondrial respiration	Aspergillus fumigatus	Unaffected pathogenicity
comp14807_c0	PHI:3	PGN1	Endopolygalacturonase	Cochliobolus carbonum	Unaffected pathogenicity
comp14880_c0	PHI:2089	Moatg28		Magnaporthe oryzae (related: Magnaporthe grisea)	Unaffected pathogenicity
comp14937_c0	PHI:547	CEL5A	endo-beta-1,4-xylanase	Botrytis cinerea	Unaffected pathogenicity
comp14940_c0	PHI:1677	GzDHHC005	transcription factor	Gibberella zeae (related: Fusarium graminearum)	Unaffected pathogenicity
comp14941_c0	PHI:2279	Conserved hypothetical protein		Fusarium oxysporum	Unaffected pathogenicity
comp14983_c0	PHI:2270	Mpd1		Phaeosphaeria nodorum (related: Stagonospora nodorum)	Unaffected pathogenicity
comp14983_c0	PHI:2249	Mpd1	Mannitol-1-phosphate 5-dehydrogenase	Phaeosphaeria nodorum (related: Stagonospora nodorum)	Unaffected pathogenicity
comp15021_c0	PHI:1633	GzWing005	transcription factor	Gibberella zeae (related: Fusarium graminearum)	Unaffected pathogenicity
comp15068_c0	PHI:1330	GzbZIP012	transcription factor	Gibberella zeae (related: Fusarium graminearum)	Unaffected pathogenicity
comp15072_c0	PHI:769	CPSOD1	superoxide dismutase	Claviceps purpurea	Unaffected pathogenicity
comp15075_c0	PHI:1721	GzZC036	transcription factor	Gibberella zeae (related: Fusarium graminearum)	Unaffected pathogenicity
comp15079_c0	PHI:1881	GzZC196	transcription factor	Gibberella zeae (related: Fusarium graminearum)	Unaffected pathogenicity
comp15136_c0	PHI:1843	GzZC158	transcription factor	Gibberella zeae (related: Fusarium graminearum)	Unaffected pathogenicity
comp15151_c0	PHI:1884	GzZC199	transcription factor	Gibberella zeae (related: Fusarium graminearum)	Unaffected pathogenicity
comp15164_c0	PHI:570	XYL4	Endo-beta-1,4-xylanase	Fusarium oxysporum	Unaffected pathogenicity
comp15165_c0	PHI:1652	GzWing024	transcription factor	Gibberella zeae (related: Fusarium graminearum)	Unaffected pathogenicity
comp15172_c0	PHI:1776	GzZC091	transcription factor	Gibberella zeae (related: Fusarium graminearum)	Unaffected pathogenicity
comp15206_c0	PHI:1940	GzZC255	transcription factor	Gibberella zeae (related: Fusarium graminearum)	Unaffected pathogenicity
comp15209_c0	PHI:1467	GzCCAAT007	transcription factor	Gibberella zeae (related: Fusarium graminearum)	Unaffected pathogenicity
comp15218_c0	PHI:1964	GzZC279	transcription factor	Gibberella zeae (related: Fusarium graminearum)	Unaffected pathogenicity
comp15224_c0	PHI:1707	GzZC022	transcription factor	Gibberella zeae (related: Fusarium graminearum)	Unaffected pathogenicity
comp15276_c0	PHI:1771	GzZC086	transcription factor	Gibberella zeae (related: Fusarium graminearum)	Unaffected pathogenicity
comp15316_c0	PHI:1690	GzZC005	transcription factor	Gibberella zeae (related: Fusarium graminearum)	Unaffected pathogenicity
comp15331_c0	PHI:2451	FAEB1	Feruloyl esterase gene family	Gibberella zeae (related: Fusarium graminearum)	Unaffected pathogenicity
comp15339_c0	PHI:1318	GzBrom003	transcription factor	Gibberella zeae (related: Fusarium graminearum)	Unaffected pathogenicity
comp15350_c0	PHI:747	um00445	conserved hypothetical protein	Ustilago maydis	Unaffected pathogenicity
comp15368_c0	PHI:716	ZEB1	Zearalenone synthesis	Fusarium graminearum	Unaffected pathogenicity
comp15399_c0	PHI:1824	GzZC139	transcription factor	Gibberella zeae (related: Fusarium graminearum)	Unaffected pathogenicity
comp15452_c0	PHI:1855	GzZC170	transcription factor	Gibberella zeae (related: Fusarium graminearum)	Unaffected pathogenicity
comp15514_c0	PHI:697	ugt51E1	UDP-glucose: sterol glucosyltransferase	Leptosphaeria maculans	Unaffected pathogenicity
comp15525_c0	PHI:673	Can1	Carbonic Anhydrase	Cryptococcus neoformans	Unaffected pathogenicity
comp15596_c0	PHI:552	BcLCC2	Laccase2	Botrytis cinerea	Unaffected pathogenicity
comp15676_c0	PHI:1825	GzZC140	transcription factor	Gibberella zeae (related: Fusarium graminearum)	Unaffected pathogenicity
comp15781_c0	PHI:1593	GzOB033	transcription factor	Gibberella zeae (related: Fusarium graminearum)	Unaffected pathogenicity
comp15845_c0	PHI:1621	GzRUM1	transcription factor	Gibberella zeae (related: Fusarium graminearum)	Unaffected pathogenicity
comp15851_c0	PHI:1390	GzC2H053	transcription factor	Gibberella zeae (related: Fusarium graminearum)	Unaffected pathogenicity
comp15853_c0	PHI:1369	GzC2H031	transcription factor	Gibberella zeae (related: Fusarium graminearum)	Unaffected pathogenicity
comp15855_c0	PHI:1417	GzC2H084	transcription factor	Gibberella zeae (related: Fusarium graminearum)	Unaffected pathogenicity
comp15888_c0	PHI:1585	GzOB025	transcription factor	Gibberella zeae (related: Fusarium graminearum)	Unaffected pathogenicity
comp15890_c0	PHI:569	XYL3	Endo-beta-1,4-xylanase	Fusarium oxysporum	Unaffected pathogenicity
comp15904_c0	PHI:1811	GzZC126	transcription factor	Gibberella zeae (related: Fusarium graminearum)	Unaffected pathogenicity
comp15914_c0	PHI:1820	GzZC135	transcription factor	Gibberella zeae (related: Fusarium graminearum)	Unaffected pathogenicity
comp15921_c0	PHI:1338	GzbZIP020	transcription factor	Gibberella zeae (related: Fusarium graminearum)	Unaffected pathogenicity
comp15991_c0	PHI:1560	GzNEG002	transcription factor	Gibberella zeae (related: Fusarium graminearum)	Unaffected pathogenicity
comp15999_c0	PHI:1568	GzOB008	transcription factor	Gibberella zeae (related: Fusarium graminearum)	Unaffected pathogenicity
comp16011_c0	PHI:1909	GzZC224	transcription factor	Gibberella zeae (related: Fusarium graminearum)	Unaffected pathogenicity
comp16071_c0	PHI:1314	GzbHLH015	transcription factor	Gibberella zeae (related: Fusarium graminearum)	Unaffected pathogenicity
comp16085_c0	PHI:1955	GzZC270	transcription factor	Gibberella zeae (related: Fusarium graminearum)	Unaffected pathogenicity
comp16105_c0	PHI:1763	GzZC078	transcription factor	Gibberella zeae (related: Fusarium graminearum)	Unaffected pathogenicity
comp16106_c0	PHI:1718	GzZC033	transcription factor	Gibberella zeae (related: Fusarium graminearum)	Unaffected pathogenicity
comp16145_c0	PHI:1993	GzZC308	transcription factor	Gibberella zeae (related: Fusarium graminearum)	Unaffected pathogenicity
comp16209_c0	PHI:1792	GzZC107	transcription factor	Gibberella zeae (related: Fusarium graminearum)	Unaffected pathogenicity
comp16239_c0	PHI:1266	FGSG_12149	protein kinase	Gibberella zeae (related: Fusarium graminearum)	Unaffected pathogenicity
comp16315_c0	PHI:1307	GzbHLH008	transcription factor	Gibberella zeae (related: Fusarium graminearum)	Unaffected pathogenicity
comp16377_c0	PHI:1535	GzMADS002	transcription factor	Gibberella zeae (related: Fusarium graminearum)	Unaffected pathogenicity
comp16458_c0	PHI:1761	GzZC076	transcription factor	Gibberella zeae (related: Fusarium graminearum)	Unaffected pathogenicity
comp16504_c0	PHI:1989	GzZC304	transcription factor	Gibberella zeae (related: Fusarium graminearum)	Unaffected pathogenicity
comp16529_c0	PHI:1326	GzbZIP008	transcription factor	Gibberella zeae (related: Fusarium graminearum)	Unaffected pathogenicity
comp16539_c0	PHI:1506	GzHOME001	transcription factor	Gibberella zeae (related: Fusarium graminearum)	Unaffected pathogenicity
comp16541_c0	PHI:1342	GzC2H002	transcription factor	Gibberella zeae (related: Fusarium graminearum)	Unaffected pathogenicity
comp16555_c0	PHI:1924	GzZC239	transcription factor	Gibberella zeae (related: Fusarium graminearum)	Unaffected pathogenicity
comp16573_c0	PHI:901	um01886	related to carboxypeptidase	Ustilago maydis	Unaffected pathogenicity
comp16640_c0	PHI:1544	GzMyb008	transcription factor	Gibberella zeae (related: Fusarium graminearum)	Unaffected pathogenicity
comp16681_c0	PHI:1272	FGSG_01559	protein kinase	Gibberella zeae (related: Fusarium graminearum)	Unaffected pathogenicity
comp16706_c0	PHI:1380	GzC2H043	transcription factor	Gibberella zeae (related: Fusarium graminearum)	Unaffected pathogenicity
comp16890_c0	PHI:1795	GzZC110	transcription factor	Gibberella zeae (related: Fusarium graminearum)	Unaffected pathogenicity
comp16920_c0	PHI:1737	GzZC052	transcription factor	Gibberella zeae (related: Fusarium graminearum)	Unaffected pathogenicity
comp16955_c0	PHI:1427	GzC2H095	transcription factor	Gibberella zeae (related: Fusarium graminearum)	Unaffected pathogenicity
comp16963_c0	PHI:1531	GzSsu72	transcription factor	Gibberella zeae (related: Fusarium graminearum)	Unaffected pathogenicity
comp16973_c0	PHI:1378	GzC2H041	transcription factor	Gibberella zeae (related: Fusarium graminearum)	Unaffected pathogenicity
comp16976_c0	PHI:1410	GzC2H076	transcription factor	Gibberella zeae (related: Fusarium graminearum)	Unaffected pathogenicity
comp16997_c2	PHI:1754	GzZC069	transcription factor	Gibberella zeae (related: Fusarium graminearum)	Unaffected pathogenicity
comp17007_c0	PHI:1376	GzC2H039	transcription factor	Gibberella zeae (related: Fusarium graminearum)	Unaffected pathogenicity
comp17008_c0	PHI:1268	FGSG_07816	protein kinase	Gibberella zeae (related: Fusarium graminearum)	Unaffected pathogenicity
comp17036_c0	PHI:1381	GzC2H044	transcription factor	Gibberella zeae (related: Fusarium graminearum)	Unaffected pathogenicity
comp17074_c0	PHI:1039	Ku70	Subunit of a three protein DNA-dependent protein kinase complex	Claviceps purpurea	Unaffected pathogenicity
comp17074_c0	PHI:1038	Ku70	Subunit of a three protein DNA-dependent protein kinase complex	Claviceps purpurea	Unaffected pathogenicity
comp17076_c0	PHI:1780	GzZC095	transcription factor	Gibberella zeae (related: Fusarium graminearum)	Unaffected pathogenicity
comp17079_c0	PHI:2278	MeaB		Fusarium oxysporum	Unaffected pathogenicity
comp17104_c0	PHI:1904	GzZC219	transcription factor	Gibberella zeae (related: Fusarium graminearum)	Unaffected pathogenicity
comp17129_c0	PHI:1408	GzC2H072	transcription factor	Gibberella zeae (related: Fusarium graminearum)	Unaffected pathogenicity
comp17149_c0	PHI:1623	GzJUM005	transcription factor	Gibberella zeae (related: Fusarium graminearum)	Unaffected pathogenicity
comp17151_c0	PHI:1365	GzC2H025	transcription factor	Gibberella zeae (related: Fusarium graminearum)	Unaffected pathogenicity
comp17213_c0	PHI:181	PGX1	Exopolygalacturonase	Fusarium oxysporum	Unaffected pathogenicity
comp17239_c0	PHI:1323	GzbZIP005	transcription factor	Gibberella zeae (related: Fusarium graminearum)	Unaffected pathogenicity
comp17244_c0	PHI:1649	GzWing021	transcription factor	Gibberella zeae (related: Fusarium graminearum)	Unaffected pathogenicity
comp17287_c0	PHI:413	MPD1	Mannitol 1-phosphate dehydrogenase	Stagonospora nodorum	Unaffected pathogenicity
comp17298_c0	PHI:1302	GzbHLH003	transcription factor	Gibberella zeae (related: Fusarium graminearum)	Unaffected pathogenicity
comp17302_c1	PHI:114	PG1	Endopolygalacturonase	Fusarium oxysporum	Unaffected pathogenicity
comp17306_c0	PHI:1466	GzCCAAT006	transcription factor	Gibberella zeae (related: Fusarium graminearum)	Unaffected pathogenicity
comp17331_c0	PHI:1515	GzHOMEL009	transcription factor	Gibberella zeae (related: Fusarium graminearum)	Unaffected pathogenicity
comp17356_c0	PHI:1678	GzGRF	transcription factor	Gibberella zeae (related: Fusarium graminearum)	Unaffected pathogenicity
comp17381_c0	PHI:2060	MgLig4	DNA ligase; Non-homologous end-joining events	Magnaporthe oryzae (related: Magnaporthe grisea)	Unaffected pathogenicity
comp17391_c0	PHI:2333	PehB	Polygalacturonases	Burkholderia glumae	Unaffected pathogenicity
comp17406_c0	PHI:1636	FgFlbB	transcription factor	Gibberella zeae (related: Fusarium graminearum)	Unaffected pathogenicity
comp17427_c0	PHI:1387	GzBrlA	transcription factor	Gibberella zeae (related: Fusarium graminearum)	Unaffected pathogenicity
comp17451_c0	PHI:542	BCCAT2	Catalase	Botrytis cinerea	Unaffected pathogenicity
comp17462_c0	PHI:2090	Moatg29		Magnaporthe oryzae (related: Magnaporthe grisea)	Unaffected pathogenicity
comp17470_c0	PHI:1444	GzGATA002	transcription factor	Gibberella zeae (related: Fusarium graminearum)	Unaffected pathogenicity
comp17478_c0	PHI:2086	Moatg24		Magnaporthe oryzae (related: Magnaporthe grisea)	Unaffected pathogenicity
comp17479_c0	PHI:1748	GzZC063	transcription factor	Gibberella zeae (related: Fusarium graminearum)	Unaffected pathogenicity
comp17481_c0	PHI:1764	GzZC079	transcription factor	Gibberella zeae (related: Fusarium graminearum)	Unaffected pathogenicity
comp17524_c0	PHI:1676	GzDHHC004	transcription factor	Gibberella zeae (related: Fusarium graminearum)	Unaffected pathogenicity
comp17553_c0	PHI:1826	GzZC141	transcription factor	Gibberella zeae (related: Fusarium graminearum)	Unaffected pathogenicity
comp17587_c0	PHI:748	um00446	probable beta-glucosidase	Ustilago maydis	Unaffected pathogenicity
comp17593_c0	PHI:2503	AGS1	Putative alpha-1,3-glucan synthase	Aspergillus fumigatus	Unaffected pathogenicity
comp17600_c0	PHI:1886	GzZC201	transcription factor	Gibberella zeae (related: Fusarium graminearum)	Unaffected pathogenicity
comp17611_c0	PHI:1465	GzCCAAT005	transcription factor	Gibberella zeae (related: Fusarium graminearum)	Unaffected pathogenicity
comp17623_c0	PHI:1245	FGSG_01559	protein kinase	Gibberella zeae (related: Fusarium graminearum)	Unaffected pathogenicity
comp17651_c0	PHI:1898	GzZC213	transcription factor	Gibberella zeae (related: Fusarium graminearum)	Unaffected pathogenicity
comp17679_c0	PHI:1891	GzZC206	transcription factor	Gibberella zeae (related: Fusarium graminearum)	Unaffected pathogenicity
comp17704_c0	PHI:1457	GzAra005	transcription factor	Gibberella zeae (related: Fusarium graminearum)	Unaffected pathogenicity
comp17722_c0	PHI:1856	GzZC171	transcription factor	Gibberella zeae (related: Fusarium graminearum)	Unaffected pathogenicity
comp17726_c0	PHI:1744	GzZC059	transcription factor	Gibberella zeae (related: Fusarium graminearum)	Unaffected pathogenicity
comp17820_c0	PHI:1469	GzHMG001	transcription factor	Gibberella zeae (related: Fusarium graminearum)	Unaffected pathogenicity
comp17845_c0	PHI:903	um01888	probable serine-type carboxypeptidase f precursor	Ustilago maydis	Unaffected pathogenicity
comp17854_c0	PHI:1786	GzZC101	transcription factor	Gibberella zeae (related: Fusarium graminearum)	Unaffected pathogenicity
comp17858_c0	PHI:1595	GzOB035	transcription factor	Gibberella zeae (related: Fusarium graminearum)	Unaffected pathogenicity
comp17861_c0	PHI:1775	GzZC090	transcription factor	Gibberella zeae (related: Fusarium graminearum)	Unaffected pathogenicity
comp17875_c0	PHI:1561	GzOB001	transcription factor	Gibberella zeae (related: Fusarium graminearum)	Unaffected pathogenicity
comp17907_c0	PHI:1701	GzZC016	transcription factor	Gibberella zeae (related: Fusarium graminearum)	Unaffected pathogenicity
comp17965_c0	PHI:1644	GzRFX1	transcription factor	Gibberella zeae (related: Fusarium graminearum)	Unaffected pathogenicity
comp17988_c0	PHI:1870	GzZC185	transcription factor	Gibberella zeae (related: Fusarium graminearum)	Unaffected pathogenicity
comp17998_c0	PHI:1916	GzZC231	transcription factor	Gibberella zeae (related: Fusarium graminearum)	Unaffected pathogenicity
comp18006_c0	PHI:1303	GzbHLH004	transcription factor	Gibberella zeae (related: Fusarium graminearum)	Unaffected pathogenicity
comp18007_c0	PHI:1952	GzZC267	transcription factor	Gibberella zeae (related: Fusarium graminearum)	Unaffected pathogenicity
comp18009_c0	PHI:566	cel2	Endo-beta-1,4-glucanase	Cochliobolus carbonum	Unaffected pathogenicity
comp18014_c0	PHI:167	CHIP3	Unknown	Colletotrichum gloeosporioides	Unaffected pathogenicity
comp18032_c0	PHI:1578	GzOB018	transcription factor	Gibberella zeae (related: Fusarium graminearum)	Unaffected pathogenicity
comp18036_c0	PHI:1835	GzZC150	transcription factor	Gibberella zeae (related: Fusarium graminearum)	Unaffected pathogenicity
comp18043_c0	PHI:1336	GzbZIP018	transcription factor	Gibberella zeae (related: Fusarium graminearum)	Unaffected pathogenicity
comp18074_c0	PHI:1618	GzFET5	transcription factor	Gibberella zeae (related: Fusarium graminearum)	Unaffected pathogenicity
comp18131_c0	PHI:1289	FGSG_04416	protein kinase	Gibberella zeae (related: Fusarium graminearum)	Unaffected pathogenicity
comp18133_c0	PHI:1629	GzWing001	transcription factor	Gibberella zeae (related: Fusarium graminearum)	Unaffected pathogenicity
comp18146_c0	PHI:2104	Vacuolar calcium ion transporter	Ca2+ exchanger	Magnaporthe oryzae (related: Magnaporthe grisea)	Unaffected pathogenicity
comp18149_c0	PHI:1130	Xdh1		Stagonospora nodorum (related: Phaeosphaeria nodorum)	Unaffected pathogenicity
comp18149_c0	PHI:2256	Xdh1	xylitol dehydrogenase	Phaeosphaeria nodorum (related: Stagonospora nodorum)	Unaffected pathogenicity
comp18155_c1	PHI:1306	GzbHLH007	transcription factor	Gibberella zeae (related: Fusarium graminearum)	Unaffected pathogenicity
comp18157_c0	PHI:1832	GzZC147	transcription factor	Gibberella zeae (related: Fusarium graminearum)	Unaffected pathogenicity
comp18158_c0	PHI:2110	Serine/threonine-protein phosphatase 2B catalytic subunit		Magnaporthe oryzae (related: Magnaporthe grisea)	Unaffected pathogenicity
comp18162_c0	PHI:1984	GzZC299	transcription factor	Gibberella zeae (related: Fusarium graminearum)	Unaffected pathogenicity
comp18162_c4	PHI:1630	GzWing002	transcription factor	Gibberella zeae (related: Fusarium graminearum)	Unaffected pathogenicity
comp18166_c0	PHI:1897	GzZC212	transcription factor	Gibberella zeae (related: Fusarium graminearum)	Unaffected pathogenicity
comp18184_c0	PHI:1912	GzZC227	transcription factor	Gibberella zeae (related: Fusarium graminearum)	Unaffected pathogenicity
comp18189_c0	PHI:1860	GzZC175	transcription factor	Gibberella zeae (related: Fusarium graminearum)	Unaffected pathogenicity
comp18209_c0	PHI:1262	FGSG_04416	protein kinase	Gibberella zeae (related: Fusarium graminearum)	Unaffected pathogenicity
comp18214_c1	PHI:1524	GzHOMEL033	transcription factor	Gibberella zeae (related: Fusarium graminearum)	Unaffected pathogenicity
comp18251_c0	PHI:1654	GzWing027	transcription factor	Gibberella zeae (related: Fusarium graminearum)	Unaffected pathogenicity
comp18255_c0	PHI:1880	GzZC195	transcription factor	Gibberella zeae (related: Fusarium graminearum)	Unaffected pathogenicity
comp18292_c0	PHI:1308	GzbHLH009	transcription factor	Gibberella zeae (related: Fusarium graminearum)	Unaffected pathogenicity
comp18302_c0	PHI:1833	GzZC148	transcription factor	Gibberella zeae (related: Fusarium graminearum)	Unaffected pathogenicity
comp18336_c0	PHI:1339	GzbZIP021	transcription factor	Gibberella zeae (related: Fusarium graminearum)	Unaffected pathogenicity
comp18338_c0	PHI:1693	GzZC008	transcription factor	Gibberella zeae (related: Fusarium graminearum)	Unaffected pathogenicity
comp18353_c0	PHI:1263	FGSG_04770	protein kinase	Gibberella zeae (related: Fusarium graminearum)	Unaffected pathogenicity
comp18355_c0	PHI:2027	TGL1-1	intracellular triacylglycerol lipases	Magnaporthe oryzae (related: Magnaporthe grisea)	Unaffected pathogenicity
comp18393_c1	PHI:1579	GzOB019	transcription factor	Gibberella zeae (related: Fusarium graminearum)	Unaffected pathogenicity
comp18404_c0	PHI:1572	GzOB012	transcription factor	Gibberella zeae (related: Fusarium graminearum)	Unaffected pathogenicity
comp18405_c0	PHI:2101	Vacuolar calcium ion transporter	Ca2+ exchanger	Magnaporthe oryzae (related: Magnaporthe grisea)	Unaffected pathogenicity
comp18407_c0	PHI:1443	GzGATA001	transcription factor	Gibberella zeae (related: Fusarium graminearum)	Unaffected pathogenicity
comp18423_c0	PHI:1322	GzbZIP004	transcription factor	Gibberella zeae (related: Fusarium graminearum)	Unaffected pathogenicity
comp18474_c0	PHI:1632	GzWing004	transcription factor	Gibberella zeae (related: Fusarium graminearum)	Unaffected pathogenicity
comp18495_c0	PHI:1906	GzZC221	transcription factor	Gibberella zeae (related: Fusarium graminearum)	Unaffected pathogenicity
comp18498_c0	PHI:1310	GzbHLH011	transcription factor	Gibberella zeae (related: Fusarium graminearum)	Unaffected pathogenicity
comp18499_c0	PHI:1269	FGSG_02838	protein kinase	Gibberella zeae (related: Fusarium graminearum)	Unaffected pathogenicity
comp18501_c0	PHI:1698	GzZC013	transcription factor	Gibberella zeae (related: Fusarium graminearum)	Unaffected pathogenicity
comp18509_c0	PHI:2304	BCFHG1	NO detoxiﬁcation	Botrytis cinerea	Unaffected pathogenicity
comp18546_c0	PHI:1255	FGSG_07745	protein kinase	Gibberella zeae (related: Fusarium graminearum)	Unaffected pathogenicity
comp18569_c0	PHI:1850	GzZC165	transcription factor	Gibberella zeae (related: Fusarium graminearum)	Unaffected pathogenicity
comp18571_c0	PHI:1368	GzC2H029	transcription factor	Gibberella zeae (related: Fusarium graminearum)	Unaffected pathogenicity
comp18576_c0	PHI:1777	GzZC092	transcription factor	Gibberella zeae (related: Fusarium graminearum)	Unaffected pathogenicity
comp18589_c0	PHI:2177	PAS1	Transcription factor	Magnaporthe oryzae (related: Magnaporthe grisea)	Unaffected pathogenicity
comp18632_c0	PHI:2455	CRE1	Transcriptional repressor in ﬁlamentous fungi known to repress several CWDE genes and other genes required for assimilation of non-sugar carbon sources	Fusarium oxysporum f. sp. Lycopersici	Unaffected pathogenicity
comp18644_c0	PHI:1877	GzZC192	transcription factor	Gibberella zeae (related: Fusarium graminearum)	Unaffected pathogenicity
comp18662_c0	PHI:1874	GzZC189	transcription factor	Gibberella zeae (related: Fusarium graminearum)	Unaffected pathogenicity
comp18692_c0	PHI:1356	GzC2H016	transcription factor	Gibberella zeae (related: Fusarium graminearum)	Unaffected pathogenicity
comp18696_c0	PHI:1493	GzHMG025	transcription factor	Gibberella zeae (related: Fusarium graminearum)	Unaffected pathogenicity
comp18723_c0	PHI:2255	Abd1	arabitol dehydrogenase	Phaeosphaeria nodorum (related: Stagonospora nodorum)	Unaffected pathogenicity
comp18732_c0	PHI:397	LAC2	Laccase	Cryptococcus neoformans	Unaffected pathogenicity
comp18763_c0	PHI:1385	GzC2H048	transcription factor	Gibberella zeae (related: Fusarium graminearum)	Unaffected pathogenicity
comp18765_c0	PHI:1449	GzGATA007	transcription factor	Gibberella zeae (related: Fusarium graminearum)	Unaffected pathogenicity
comp18768_c0	PHI:1799	GzZC114	transcription factor	Gibberella zeae (related: Fusarium graminearum)	Unaffected pathogenicity
comp18769_c0	PHI:1739	GzZC054	transcription factor	Gibberella zeae (related: Fusarium graminearum)	Unaffected pathogenicity
comp18789_c0	PHI:1250	FGSG_12887	protein kinase	Gibberella zeae (related: Fusarium graminearum)	Unaffected pathogenicity
comp18798_c0	PHI:2350	MID1	stretch-activated calcium-permeable ion channel	Gibberella zeae (related: Fusarium graminearum)	Unaffected pathogenicity
comp18822_c0	PHI:1812	GzZC127	transcription factor	Gibberella zeae (related: Fusarium graminearum)	Unaffected pathogenicity
comp18824_c0	PHI:1848	GzZC163	transcription factor	Gibberella zeae (related: Fusarium graminearum)	Unaffected pathogenicity
comp18849_c0	PHI:1565	GzOB005	transcription factor	Gibberella zeae (related: Fusarium graminearum)	Unaffected pathogenicity
comp18852_c0	PHI:1853	GzZC168	transcription factor	Gibberella zeae (related: Fusarium graminearum)	Unaffected pathogenicity
comp18873_c0	PHI:1735	GzZC050	transcription factor	Gibberella zeae (related: Fusarium graminearum)	Unaffected pathogenicity
comp18887_c0	PHI:1873	GzZC188	transcription factor	Gibberella zeae (related: Fusarium graminearum)	Unaffected pathogenicity
comp18894_c0	PHI:1557	GzNH002	transcription factor	Gibberella zeae (related: Fusarium graminearum)	Unaffected pathogenicity
comp18904_c0	PHI:1942	GzZC257	transcription factor	Gibberella zeae (related: Fusarium graminearum)	Unaffected pathogenicity
comp18909_c0	PHI:1675	GzDHHC003	transcription factor	Gibberella zeae (related: Fusarium graminearum)	Unaffected pathogenicity
comp18914_c0	PHI:1409	GzC2H075	transcription factor	Gibberella zeae (related: Fusarium graminearum)	Unaffected pathogenicity
comp18919_c0	PHI:1539	GzMyb003	transcription factor	Gibberella zeae (related: Fusarium graminearum)	Unaffected pathogenicity
comp18925_c0	PHI:1240	FGSG_05586	protein kinase	Gibberella zeae (related: Fusarium graminearum)	Unaffected pathogenicity
comp18939_c0	PHI:601	orf48		Salmonella enterica	Unaffected pathogenicity
comp18955_c0	PHI:1413	GzC2H080	transcription factor	Gibberella zeae (related: Fusarium graminearum)	Unaffected pathogenicity
comp18968_c0	PHI:1610	GzP53L003	transcription factor	Gibberella zeae (related: Fusarium graminearum)	Unaffected pathogenicity
comp18973_c0	PHI:1547	GzMyb011	transcription factor	Gibberella zeae (related: Fusarium graminearum)	Unaffected pathogenicity
comp18978_c1	PHI:1726	GzZC041	transcription factor	Gibberella zeae (related: Fusarium graminearum)	Unaffected pathogenicity
comp18979_c0	PHI:1724	GzZC039	transcription factor	Gibberella zeae (related: Fusarium graminearum)	Unaffected pathogenicity
comp18981_c0	PHI:1294	GzAPSES002	transcription factor	Gibberella zeae (related: Fusarium graminearum)	Unaffected pathogenicity
comp18983_c0	PHI:1374	GzC2H037	transcription factor	Gibberella zeae (related: Fusarium graminearum)	Unaffected pathogenicity
comp18999_c0	PHI:1507	GzHOME002	transcription factor	Gibberella zeae (related: Fusarium graminearum)	Unaffected pathogenicity
comp19018_c0	PHI:1476	GzHMG008	transcription factor	Gibberella zeae (related: Fusarium graminearum)	Unaffected pathogenicity
comp19023_c0	PHI:1685	GzRad003	transcription factor	Gibberella zeae (related: Fusarium graminearum)	Unaffected pathogenicity
comp19042_c0	PHI:1350	GzC2H010	transcription factor	Gibberella zeae (related: Fusarium graminearum)	Unaffected pathogenicity
comp19048_c0	PHI:1749	GzZC064	transcription factor	Gibberella zeae (related: Fusarium graminearum)	Unaffected pathogenicity
comp19052_c0	PHI:69	CUTA	Cutinase	Botrytis cinerea	Unaffected pathogenicity
comp19059_c0	PHI:1852	GzZC167	transcription factor	Gibberella zeae (related: Fusarium graminearum)	Unaffected pathogenicity
comp19064_c0	PHI:1838	GzZC153	transcription factor	Gibberella zeae (related: Fusarium graminearum)	Unaffected pathogenicity
comp19066_c0	PHI:1246	FGSG_05549	protein kinase	Gibberella zeae (related: Fusarium graminearum)	Unaffected pathogenicity
comp19074_c0	PHI:1057	MTP1	Type II integral membrane protein	Magnaporthe oryzae	Unaffected pathogenicity
comp19084_c0	PHI:1616	GzssDB001	transcription factor	Gibberella zeae (related: Fusarium graminearum)	Unaffected pathogenicity
comp19127_c0	PHI:1256	FGSG_02153	protein kinase	Gibberella zeae (related: Fusarium graminearum)	Unaffected pathogenicity
comp19146_c0	PHI:1908	GzZC223	transcription factor	Gibberella zeae (related: Fusarium graminearum)	Unaffected pathogenicity
comp19194_c0	PHI:1767	GzZC082	transcription factor	Gibberella zeae (related: Fusarium graminearum)	Unaffected pathogenicity
comp19204_c0	PHI:1725	GzZC040	transcription factor	Gibberella zeae (related: Fusarium graminearum)	Unaffected pathogenicity
comp19219_c0	PHI:1603	GzOB044	transcription factor	Gibberella zeae (related: Fusarium graminearum)	Unaffected pathogenicity
comp19220_c0	PHI:1459	GzAra007	transcription factor	Gibberella zeae (related: Fusarium graminearum)	Unaffected pathogenicity
comp19234_c0	PHI:1953	GzZC268	transcription factor	Gibberella zeae (related: Fusarium graminearum)	Unaffected pathogenicity
comp19249_c0	PHI:1554	GzMyb018	transcription factor	Gibberella zeae (related: Fusarium graminearum)	Unaffected pathogenicity
comp19253_c0	PHI:2032	VTL1	intracellular triacylglycerol lipases	Magnaporthe oryzae (related: Magnaporthe grisea)	Unaffected pathogenicity
comp19270_c0	PHI:1662	GzCCHC002	transcription factor	Gibberella zeae (related: Fusarium graminearum)	Unaffected pathogenicity
comp19276_c0	PHI:2199	MoRgs8	Regulation of intracellular cAMP levels	Magnaporthe oryzae (related: Magnaporthe grisea)	Unaffected pathogenicity
comp19290_c0	PHI:1576	GzOB016	transcription factor	Gibberella zeae (related: Fusarium graminearum)	Unaffected pathogenicity
comp19320_c0	PHI:1242	FGSG_02838	protein kinase	Gibberella zeae (related: Fusarium graminearum)	Unaffected pathogenicity
comp19331_c0	PHI:2196	MoRgs5	Regulation of intracellular cAMP levels	Magnaporthe oryzae (related: Magnaporthe grisea)	Unaffected pathogenicity
comp19356_c0	PHI:1957	GzZC272	transcription factor	Gibberella zeae (related: Fusarium graminearum)	Unaffected pathogenicity
comp19362_c0	PHI:1692	GzZC007	transcription factor	Gibberella zeae (related: Fusarium graminearum)	Unaffected pathogenicity
comp19368_c0	PHI:1969	GzZC284	transcription factor	Gibberella zeae (related: Fusarium graminearum)	Unaffected pathogenicity
comp19372_c0	PHI:1822	GzZC137	transcription factor	Gibberella zeae (related: Fusarium graminearum)	Unaffected pathogenicity
comp19373_c0	PHI:1426	GzC2H094	transcription factor	Gibberella zeae (related: Fusarium graminearum)	Unaffected pathogenicity
comp19395_c0	PHI:1922	GzZC237	transcription factor	Gibberella zeae (related: Fusarium graminearum)	Unaffected pathogenicity
comp19400_c0	PHI:1429	GzC2H097	transcription factor	Gibberella zeae (related: Fusarium graminearum)	Unaffected pathogenicity
comp19401_c0	PHI:1961	GzZC276	transcription factor	Gibberella zeae (related: Fusarium graminearum)	Unaffected pathogenicity
comp19402_c0	PHI:1974	GzZC289	transcription factor	Gibberella zeae (related: Fusarium graminearum)	Unaffected pathogenicity
comp19413_c0	PHI:1751	GzZC066	transcription factor	Gibberella zeae (related: Fusarium graminearum)	Unaffected pathogenicity
comp19422_c0	PHI:1946	GzZC261	transcription factor	Gibberella zeae (related: Fusarium graminearum)	Unaffected pathogenicity
comp19447_c0	PHI:1541	GzFlbD	transcription factor	Gibberella zeae (related: Fusarium graminearum)	Unaffected pathogenicity
comp19448_c0	PHI:1791	GzZC106	transcription factor	Gibberella zeae (related: Fusarium graminearum)	Unaffected pathogenicity
comp19461_c0	PHI:1810	GzZC125	transcription factor	Gibberella zeae (related: Fusarium graminearum)	Unaffected pathogenicity
comp19480_c0	PHI:1956	GzZC271	transcription factor	Gibberella zeae (related: Fusarium graminearum)	Unaffected pathogenicity
comp19482_c0	PHI:1900	GzZC215	transcription factor	Gibberella zeae (related: Fusarium graminearum)	Unaffected pathogenicity
comp19483_c0	PHI:1708	GzZC023	transcription factor	Gibberella zeae (related: Fusarium graminearum)	Unaffected pathogenicity
comp19486_c0	PHI:1361	GzC2H021	transcription factor	Gibberella zeae (related: Fusarium graminearum)	Unaffected pathogenicity
comp19510_c0	PHI:1454	GzAra002	transcription factor	Gibberella zeae (related: Fusarium graminearum)	Unaffected pathogenicity
comp19532_c0	PHI:1836	GzZC151	transcription factor	Gibberella zeae (related: Fusarium graminearum)	Unaffected pathogenicity
comp19553_c0	PHI:1313	GzbHLH014	transcription factor	Gibberella zeae (related: Fusarium graminearum)	Unaffected pathogenicity
comp19554_c0	PHI:1251	FGSG_09150	protein kinase	Gibberella zeae (related: Fusarium graminearum)	Unaffected pathogenicity
comp19603_c0	PHI:1055	CgCHSIII	Chitin synthase class III	Colletotrichum graminicola	Unaffected pathogenicity
comp19647_c0	PHI:1882	GzZC197	transcription factor	Gibberella zeae (related: Fusarium graminearum)	Unaffected pathogenicity
comp19649_c0	PHI:1770	GzZC085	transcription factor	Gibberella zeae (related: Fusarium graminearum)	Unaffected pathogenicity
comp19663_c0	PHI:1404	GzC2H067	transcription factor	Gibberella zeae (related: Fusarium graminearum)	Unaffected pathogenicity
comp19680_c0	PHI:1802	GzZC117	transcription factor	Gibberella zeae (related: Fusarium graminearum)	Unaffected pathogenicity
comp19684_c0	PHI:1943	GzZC258	transcription factor	Gibberella zeae (related: Fusarium graminearum)	Unaffected pathogenicity
comp19688_c0	PHI:1689	GzZC004	transcription factor	Gibberella zeae (related: Fusarium graminearum)	Unaffected pathogenicity
comp19715_c0	PHI:1345	GzC2H005	transcription factor	Gibberella zeae (related: Fusarium graminearum)	Unaffected pathogenicity
comp19769_c0	PHI:1327	GzbZIP009	transcription factor	Gibberella zeae (related: Fusarium graminearum)	Unaffected pathogenicity
comp19777_c0	PHI:1510	GzHOME005	transcription factor	Gibberella zeae (related: Fusarium graminearum)	Unaffected pathogenicity
comp19781_c0	PHI:1383	GzC2H046	transcription factor	Gibberella zeae (related: Fusarium graminearum)	Unaffected pathogenicity
comp19788_c0	PHI:2103	Vacuolar calcium ion transporter	Ca2+ exchanger	Magnaporthe oryzae (related: Magnaporthe grisea)	Unaffected pathogenicity
comp19794_c0	PHI:1864	GzZC179	transcription factor	Gibberella zeae (related: Fusarium graminearum)	Unaffected pathogenicity
comp19800_c0	PHI:1682	GzNF002	transcription factor	Gibberella zeae (related: Fusarium graminearum)	Unaffected pathogenicity
comp19812_c0	PHI:1742	GzZC057	transcription factor	Gibberella zeae (related: Fusarium graminearum)	Unaffected pathogenicity
comp19813_c0	PHI:1434	GzC2H103	transcription factor	Gibberella zeae (related: Fusarium graminearum)	Unaffected pathogenicity
comp19818_c1	PHI:1894	GzZC209	transcription factor	Gibberella zeae (related: Fusarium graminearum)	Unaffected pathogenicity
comp19819_c0	PHI:1992	GzZC307	transcription factor	Gibberella zeae (related: Fusarium graminearum)	Unaffected pathogenicity
comp19827_c0	PHI:1475	GzHMG007	transcription factor	Gibberella zeae (related: Fusarium graminearum)	Unaffected pathogenicity
comp19846_c0	PHI:1414	GzC2H081	transcription factor	Gibberella zeae (related: Fusarium graminearum)	Unaffected pathogenicity
comp19850_c0	PHI:1815	GzZC130	transcription factor	Gibberella zeae (related: Fusarium graminearum)	Unaffected pathogenicity
comp19860_c0	PHI:1704	GzZC019	transcription factor	Gibberella zeae (related: Fusarium graminearum)	Unaffected pathogenicity
comp19862_c0	PHI:544	BCMFS1	MFS transporters	Botrytis cinerea	Unaffected pathogenicity
comp19876_c0	PHI:1699	GzZC014	transcription factor	Gibberella zeae (related: Fusarium graminearum)	Unaffected pathogenicity
comp19877_c0	PHI:1875	GzZC190	transcription factor	Gibberella zeae (related: Fusarium graminearum)	Unaffected pathogenicity
comp19885_c0	PHI:1567	GzOB007	transcription factor	Gibberella zeae (related: Fusarium graminearum)	Unaffected pathogenicity
comp19901_c0	PHI:1329	GzbZIP011	transcription factor	Gibberella zeae (related: Fusarium graminearum)	Unaffected pathogenicity
comp19910_c0	PHI:1570	GzOB010	transcription factor	Gibberella zeae (related: Fusarium graminearum)	Unaffected pathogenicity
comp19911_c0	PHI:1796	GzZC111	transcription factor	Gibberella zeae (related: Fusarium graminearum)	Unaffected pathogenicity
comp19923_c0	PHI:1888	GzZC203	transcription factor	Gibberella zeae (related: Fusarium graminearum)	Unaffected pathogenicity
comp19948_c0	PHI:1052	PHL1	cryptochrome/6-4 photolyase	Cercospora zeae-maydis	Unaffected pathogenicity
comp19961_c0	PHI:1244	FGSG_00792	protein kinase	Gibberella zeae (related: Fusarium graminearum)	Unaffected pathogenicity
comp19964_c0	PHI:1723	GzZC038	transcription factor	Gibberella zeae (related: Fusarium graminearum)	Unaffected pathogenicity
comp19966_c0	PHI:1869	GzZC184	transcription factor	Gibberella zeae (related: Fusarium graminearum)	Unaffected pathogenicity
comp19984_c0	PHI:1913	GzZC228	transcription factor	Gibberella zeae (related: Fusarium graminearum)	Unaffected pathogenicity
comp19985_c0	PHI:1640	GzWing012	transcription factor	Gibberella zeae (related: Fusarium graminearum)	Unaffected pathogenicity
comp20023_c0	PHI:1694	GzZC009	transcription factor	Gibberella zeae (related: Fusarium graminearum)	Unaffected pathogenicity
comp20025_c0	PHI:1710	GzZC025	transcription factor	Gibberella zeae (related: Fusarium graminearum)	Unaffected pathogenicity
comp20031_c0	PHI:1550	GzMyb014	transcription factor	Gibberella zeae (related: Fusarium graminearum)	Unaffected pathogenicity
comp20035_c0	PHI:1456	GzAra004	transcription factor	Gibberella zeae (related: Fusarium graminearum)	Unaffected pathogenicity
comp20057_c0	PHI:1605	GzOB046	transcription factor	Gibberella zeae (related: Fusarium graminearum)	Unaffected pathogenicity
comp20060_c1	PHI:1372	GzC2H035	transcription factor	Gibberella zeae (related: Fusarium graminearum)	Unaffected pathogenicity
comp20062_c0	PHI:1834	GzZC149	transcription factor	Gibberella zeae (related: Fusarium graminearum)	Unaffected pathogenicity
comp20095_c0	PHI:1691	GzZC006	transcription factor	Gibberella zeae (related: Fusarium graminearum)	Unaffected pathogenicity
comp20115_c0	PHI:1247	FGSG_02488	protein kinase	Gibberella zeae (related: Fusarium graminearum)	Unaffected pathogenicity
comp20123_c0	PHI:1778	GzZC093	transcription factor	Gibberella zeae (related: Fusarium graminearum)	Unaffected pathogenicity
comp20138_c0	PHI:1537	MYT1	transcription factor	Gibberella zeae (related: Fusarium graminearum)	Unaffected pathogenicity
comp20139_c0	PHI:1979	GzZC294	transcription factor	Gibberella zeae (related: Fusarium graminearum)	Unaffected pathogenicity
comp20145_c0	PHI:1460	GzAra008	transcription factor	Gibberella zeae (related: Fusarium graminearum)	Unaffected pathogenicity
comp20152_c0	PHI:1542	GzMyb006	transcription factor	Gibberella zeae (related: Fusarium graminearum)	Unaffected pathogenicity
comp20159_c0	PHI:1499	GzHMG031	transcription factor	Gibberella zeae (related: Fusarium graminearum)	Unaffected pathogenicity
comp20169_c0	PHI:1981	GzZC296	transcription factor	Gibberella zeae (related: Fusarium graminearum)	Unaffected pathogenicity
comp20172_c0	PHI:1486	GzHMG018	transcription factor	Gibberella zeae (related: Fusarium graminearum)	Unaffected pathogenicity
comp20174_c0	PHI:1899	GzZC214	transcription factor	Gibberella zeae (related: Fusarium graminearum)	Unaffected pathogenicity
comp20198_c0	PHI:1821	GzZC136	transcription factor	Gibberella zeae (related: Fusarium graminearum)	Unaffected pathogenicity
comp20200_c0	PHI:1540	GzMyb004	transcription factor	Gibberella zeae (related: Fusarium graminearum)	Unaffected pathogenicity
comp20208_c0	PHI:1667	GzCCHC007	transcription factor	Gibberella zeae (related: Fusarium graminearum)	Unaffected pathogenicity
comp20219_c0	PHI:1769	GzZC084	transcription factor	Gibberella zeae (related: Fusarium graminearum)	Unaffected pathogenicity
comp20252_c0	PHI:1753	GzZC068	transcription factor	Gibberella zeae (related: Fusarium graminearum)	Unaffected pathogenicity
comp20259_c0	PHI:1944	GzZC259	transcription factor	Gibberella zeae (related: Fusarium graminearum)	Unaffected pathogenicity
comp20266_c0	PHI:1622	GzJUM004	transcription factor	Gibberella zeae (related: Fusarium graminearum)	Unaffected pathogenicity
comp20269_c0	PHI:1485	GzHMG017	transcription factor	Gibberella zeae (related: Fusarium graminearum)	Unaffected pathogenicity
comp20272_c0	PHI:1602	GzOB043	transcription factor	Gibberella zeae (related: Fusarium graminearum)	Unaffected pathogenicity
comp20283_c0	PHI:1717	GzZC032	transcription factor	Gibberella zeae (related: Fusarium graminearum)	Unaffected pathogenicity
comp20305_c0	PHI:1686	GzZC001	transcription factor	Gibberella zeae (related: Fusarium graminearum)	Unaffected pathogenicity
comp20307_c0	PHI:1300	GzbHLH001	transcription factor	Gibberella zeae (related: Fusarium graminearum)	Unaffected pathogenicity
comp20308_c0	PHI:1982	GzZC297	transcription factor	Gibberella zeae (related: Fusarium graminearum)	Unaffected pathogenicity
comp20313_c0	PHI:1274	FGSG_02488	protein kinase	Gibberella zeae (related: Fusarium graminearum)	Unaffected pathogenicity
comp20317_c0	PHI:1664	GzCCHC004	transcription factor	Gibberella zeae (related: Fusarium graminearum)	Unaffected pathogenicity
comp20342_c0	PHI:2006	HST1	Histone Deacetylation	Magnaporthe oryzae (related: Magnaporthe grisea)	Unaffected pathogenicity
comp20342_c0	PHI:2008	HST1	Histone Deacetylation	Magnaporthe oryzae (related: Magnaporthe grisea)	Unaffected pathogenicity
comp20343_c0	PHI:1267	FGSG_05586	protein kinase	Gibberella zeae (related: Fusarium graminearum)	Unaffected pathogenicity
comp20363_c0	PHI:1938	GzZC253	transcription factor	Gibberella zeae (related: Fusarium graminearum)	Unaffected pathogenicity
comp20375_c0	PHI:1713	GzZC028	transcription factor	Gibberella zeae (related: Fusarium graminearum)	Unaffected pathogenicity
comp20406_c0	PHI:1804	GzZC119	transcription factor	Gibberella zeae (related: Fusarium graminearum)	Unaffected pathogenicity
comp20416_c0	PHI:1988	GzZC303	transcription factor	Gibberella zeae (related: Fusarium graminearum)	Unaffected pathogenicity
comp20418_c0	PHI:464	KIN1	Kinesin	Ustilago maydis	Unaffected pathogenicity
comp20420_c0	PHI:1934	GzZC249	transcription factor	Gibberella zeae (related: Fusarium graminearum)	Unaffected pathogenicity
comp20438_c0	PHI:1700	GzZC015	transcription factor	Gibberella zeae (related: Fusarium graminearum)	Unaffected pathogenicity
comp20446_c0	PHI:1895	GzZC210	transcription factor	Gibberella zeae (related: Fusarium graminearum)	Unaffected pathogenicity
comp20473_c0	PHI:1759	GzZC074	transcription factor	Gibberella zeae (related: Fusarium graminearum)	Unaffected pathogenicity
comp20483_c0	PHI:1615	GzSGT1	transcription factor	Gibberella zeae (related: Fusarium graminearum)	Unaffected pathogenicity
comp20513_c0	PHI:1925	GzZC240	transcription factor	Gibberella zeae (related: Fusarium graminearum)	Unaffected pathogenicity
comp20535_c0	PHI:1249	FGSG_00132	protein kinase	Gibberella zeae (related: Fusarium graminearum)	Unaffected pathogenicity
comp20552_c0	PHI:1528	GzHOMEL041	transcription factor	Gibberella zeae (related: Fusarium graminearum)	Unaffected pathogenicity
comp20559_c0	PHI:1847	GzZC162	transcription factor	Gibberella zeae (related: Fusarium graminearum)	Unaffected pathogenicity
comp20566_c0	PHI:1738	GzZC053	transcription factor	Gibberella zeae (related: Fusarium graminearum)	Unaffected pathogenicity
comp20586_c0	PHI:1514	GzHOME012	transcription factor	Gibberella zeae (related: Fusarium graminearum)	Unaffected pathogenicity
comp20591_c0	PHI:1705	GzZC020	transcription factor	Gibberella zeae (related: Fusarium graminearum)	Unaffected pathogenicity
comp20601_c0	PHI:1831	GzZC146	transcription factor	Gibberella zeae (related: Fusarium graminearum)	Unaffected pathogenicity
comp20610_c0	PHI:1918	GzZC233	transcription factor	Gibberella zeae (related: Fusarium graminearum)	Unaffected pathogenicity
comp20617_c0	PHI:1911	GzZC226	transcription factor	Gibberella zeae (related: Fusarium graminearum)	Unaffected pathogenicity
comp20623_c0	PHI:1858	GzZC173	transcription factor	Gibberella zeae (related: Fusarium graminearum)	Unaffected pathogenicity
comp20650_c0	PHI:923	um03616	related to DCR2 - dosage-dependent cell cycle regulator	Ustilago maydis	Unaffected pathogenicity
comp20657_c0	PHI:1684	GzRad002	transcription factor	Gibberella zeae (related: Fusarium graminearum)	Unaffected pathogenicity
comp20662_c0	PHI:1611	GzP53L004	transcription factor	Gibberella zeae (related: Fusarium graminearum)	Unaffected pathogenicity
comp20676_c0	PHI:1890	GzZC205	transcription factor	Gibberella zeae (related: Fusarium graminearum)	Unaffected pathogenicity
comp20680_c0	PHI:1488	GzHMG020	transcription factor	Gibberella zeae (related: Fusarium graminearum)	Unaffected pathogenicity
comp20684_c0	PHI:1907	GzZC222	transcription factor	Gibberella zeae (related: Fusarium graminearum)	Unaffected pathogenicity
comp20696_c0	PHI:1986	GzZC301	transcription factor	Gibberella zeae (related: Fusarium graminearum)	Unaffected pathogenicity
comp20698_c0	PHI:1945	GzZC260	transcription factor	Gibberella zeae (related: Fusarium graminearum)	Unaffected pathogenicity
comp20709_c0	PHI:1492	GzHMG024	transcription factor	Gibberella zeae (related: Fusarium graminearum)	Unaffected pathogenicity
comp20713_c0	PHI:1587	GzOB027	transcription factor	Gibberella zeae (related: Fusarium graminearum)	Unaffected pathogenicity
comp20716_c0	PHI:1823	GzZC138	transcription factor	Gibberella zeae (related: Fusarium graminearum)	Unaffected pathogenicity
comp20719_c0	PHI:1344	GzC2H004	transcription factor	Gibberella zeae (related: Fusarium graminearum)	Unaffected pathogenicity
comp20720_c0	PHI:1399	GzC2H062	transcription factor	Gibberella zeae (related: Fusarium graminearum)	Unaffected pathogenicity
comp20736_c0	PHI:1960	GzZC275	transcription factor	Gibberella zeae (related: Fusarium graminearum)	Unaffected pathogenicity
comp20755_c0	PHI:1762	GzZC077	transcription factor	Gibberella zeae (related: Fusarium graminearum)	Unaffected pathogenicity
comp20768_c0	PHI:1360	GzC2H020	transcription factor	Gibberella zeae (related: Fusarium graminearum)	Unaffected pathogenicity
comp20784_c0	PHI:1997	GzZC312	transcription factor	Gibberella zeae (related: Fusarium graminearum)	Unaffected pathogenicity
comp20804_c0	PHI:1781	GzZC096	transcription factor	Gibberella zeae (related: Fusarium graminearum)	Unaffected pathogenicity
comp20805_c0	PHI:1331	GzbZIP013	transcription factor	Gibberella zeae (related: Fusarium graminearum)	Unaffected pathogenicity
comp20808_c0	PHI:1720	GzZC035	transcription factor	Gibberella zeae (related: Fusarium graminearum)	Unaffected pathogenicity
comp20813_c0	PHI:1337	GzbZIP019	transcription factor	Gibberella zeae (related: Fusarium graminearum)	Unaffected pathogenicity
comp20815_c0	PHI:1839	GzZC154	transcription factor	Gibberella zeae (related: Fusarium graminearum)	Unaffected pathogenicity
comp20818_c0	PHI:1688	GzZC003	transcription factor	Gibberella zeae (related: Fusarium graminearum)	Unaffected pathogenicity
comp20819_c0	PHI:1165	RRG2	response regulator HOG pathway	Gibberella zeae (related: Fusarium graminearum)	Unaffected pathogenicity
comp20819_c0	PHI:1642	GzWing014	transcription factor	Gibberella zeae (related: Fusarium graminearum)	Unaffected pathogenicity
comp20829_c0	PHI:1433	GzC2H102	transcription factor	Gibberella zeae (related: Fusarium graminearum)	Unaffected pathogenicity
comp20831_c0	PHI:1999	GzZC314	transcription factor	Gibberella zeae (related: Fusarium graminearum)	Unaffected pathogenicity
comp20834_c0	PHI:1887	GzZC202	transcription factor	Gibberella zeae (related: Fusarium graminearum)	Unaffected pathogenicity
comp20839_c0	PHI:1367	GzC2H028	transcription factor	Gibberella zeae (related: Fusarium graminearum)	Unaffected pathogenicity
comp20842_c0	PHI:1711	GzZC026	transcription factor	Gibberella zeae (related: Fusarium graminearum)	Unaffected pathogenicity
comp20843_c1	PHI:1479	GzHMG011	transcription factor	Gibberella zeae (related: Fusarium graminearum)	Unaffected pathogenicity
comp20861_c0	PHI:1996	GzZC311	transcription factor	Gibberella zeae (related: Fusarium graminearum)	Unaffected pathogenicity
comp20870_c0	PHI:1687	GzZC002	transcription factor	Gibberella zeae (related: Fusarium graminearum)	Unaffected pathogenicity
comp20871_c0	PHI:1819	GzZC134	transcription factor	Gibberella zeae (related: Fusarium graminearum)	Unaffected pathogenicity
comp20874_c0	PHI:1697	GzZC012	transcription factor	Gibberella zeae (related: Fusarium graminearum)	Unaffected pathogenicity
comp20898_c0	PHI:1729	GzZC044	transcription factor	Gibberella zeae (related: Fusarium graminearum)	Unaffected pathogenicity
comp20903_c0	PHI:1487	GzHMG019	transcription factor	Gibberella zeae (related: Fusarium graminearum)	Unaffected pathogenicity
comp20914_c0	PHI:1299	GzAT003	transcription factor	Gibberella zeae (related: Fusarium graminearum)	Unaffected pathogenicity
comp20916_c0	PHI:1893	GzZC208	transcription factor	Gibberella zeae (related: Fusarium graminearum)	Unaffected pathogenicity
comp20918_c0	PHI:2185	PIC1		Magnaporthe oryzae (related: Magnaporthe grisea)	Unaffected pathogenicity
comp20919_c0	PHI:1551	GzMyb015	transcription factor	Gibberella zeae (related: Fusarium graminearum)	Unaffected pathogenicity
comp20923_c0	PHI:2028	TGL1-2	intracellular triacylglycerol lipases	Magnaporthe oryzae (related: Magnaporthe grisea)	Unaffected pathogenicity
comp20929_c0	PHI:1508	GzHOME003	transcription factor	Gibberella zeae (related: Fusarium graminearum)	Unaffected pathogenicity
comp20932_c0	PHI:1846	GzZC161	transcription factor	Gibberella zeae (related: Fusarium graminearum)	Unaffected pathogenicity
comp20939_c0	PHI:1472	GzHMG004	transcription factor	Gibberella zeae (related: Fusarium graminearum)	Unaffected pathogenicity
comp20959_c0	PHI:1478	GzHMG010	transcription factor	Gibberella zeae (related: Fusarium graminearum)	Unaffected pathogenicity
comp20963_c0	PHI:1260	FGSG_13944	protein kinase	Gibberella zeae (related: Fusarium graminearum)	Unaffected pathogenicity
comp20967_c0	PHI:1947	GzZC262	transcription factor	Gibberella zeae (related: Fusarium graminearum)	Unaffected pathogenicity
comp20983_c0	PHI:1513	GzHOME011	transcription factor	Gibberella zeae (related: Fusarium graminearum)	Unaffected pathogenicity
comp20993_c0	PHI:1022	XLNR	Putative Zn finger transcription factor	Fusarium oxysporum	Unaffected pathogenicity
comp21000_c1	PHI:1085	Ptr2	Di/tripeptide transport	Stagonospora nodorum	Unaffected pathogenicity
comp21000_c1	PHI:2266	Ptr2	Di/tripeptide transporter	Phaeosphaeria nodorum (related: Stagonospora nodorum)	Unaffected pathogenicity
comp21007_c0	PHI:1451	GzGH	transcription factor	Gibberella zeae (related: Fusarium graminearum)	Unaffected pathogenicity
comp21008_c0	PHI:1523	GzHOMEL030	transcription factor	Gibberella zeae (related: Fusarium graminearum)	Unaffected pathogenicity
comp21028_c0	PHI:1785	GzZC100	transcription factor	Gibberella zeae (related: Fusarium graminearum)	Unaffected pathogenicity
comp21029_c0	PHI:1746	GzZC061	transcription factor	Gibberella zeae (related: Fusarium graminearum)	Unaffected pathogenicity
comp21033_c0	PHI:1259	FGSG_03499	protein kinase	Gibberella zeae (related: Fusarium graminearum)	Unaffected pathogenicity
comp21051_c0	PHI:1305	GzbHLH006	transcription factor	Gibberella zeae (related: Fusarium graminearum)	Unaffected pathogenicity
comp21052_c0	PHI:255	FUM1 (related: FUM5)	Polyketide synthase	Gibberella moniliformis	Unaffected pathogenicity
comp21085_c0	PHI:2197	MoRgs6	Regulation of intracellular cAMP levels	Magnaporthe oryzae (related: Magnaporthe grisea)	Unaffected pathogenicity
comp21090_c0	PHI:1452	GzHSF003	transcription factor	Gibberella zeae (related: Fusarium graminearum)	Unaffected pathogenicity
comp21099_c1	PHI:1351	GzC2H011	transcription factor	Gibberella zeae (related: Fusarium graminearum)	Unaffected pathogenicity
comp21118_c0	PHI:1816	GzZC131	transcription factor	Gibberella zeae (related: Fusarium graminearum)	Unaffected pathogenicity
comp21122_c0	PHI:1332	GzbZIP014	transcription factor	Gibberella zeae (related: Fusarium graminearum)	Unaffected pathogenicity
comp21125_c0	PHI:2183	CPXB	Catalase-Peroxidase	Magnaporthe oryzae (related: Magnaporthe grisea)	Unaffected pathogenicity
comp21171_c0	PHI:2030	TGL3-1	intracellular triacylglycerol lipases	Magnaporthe oryzae (related: Magnaporthe grisea)	Unaffected pathogenicity
comp21193_c0	PHI:391	ABC2	ABC transporter	Magnaporthe oryzae	Unaffected pathogenicity
comp21199_c0	PHI:1021	CTF1	Putative Zn finger transcription factor	Fusarium oxysporum	Unaffected pathogenicity
comp21216_c0	PHI:1939	GzZC254	transcription factor	Gibberella zeae (related: Fusarium graminearum)	Unaffected pathogenicity
comp21217_c0	PHI:1278	FGSG_09150	protein kinase	Gibberella zeae (related: Fusarium graminearum)	Unaffected pathogenicity
comp21218_c0	PHI:1275	FGSG_03146	protein kinase	Gibberella zeae (related: Fusarium graminearum)	Unaffected pathogenicity
comp21220_c0	PHI:1857	GzZC172	transcription factor	Gibberella zeae (related: Fusarium graminearum)	Unaffected pathogenicity
comp21230_c0	PHI:1447	GzGATA005	transcription factor	Gibberella zeae (related: Fusarium graminearum)	Unaffected pathogenicity
comp21263_c0	PHI:1837	GzZC152	transcription factor	Gibberella zeae (related: Fusarium graminearum)	Unaffected pathogenicity
comp21283_c0	PHI:1998	GzZC313	transcription factor	Gibberella zeae (related: Fusarium graminearum)	Unaffected pathogenicity
comp21293_c0	PHI:1930	GzZC245	transcription factor	Gibberella zeae (related: Fusarium graminearum)	Unaffected pathogenicity
comp21315_c0	PHI:1526	GzHOMEL036	transcription factor	Gibberella zeae (related: Fusarium graminearum)	Unaffected pathogenicity
comp21329_c0	PHI:1985	GzZC300	transcription factor	Gibberella zeae (related: Fusarium graminearum)	Unaffected pathogenicity
comp21333_c0	PHI:1867	GzZC182	transcription factor	Gibberella zeae (related: Fusarium graminearum)	Unaffected pathogenicity
comp21358_c0	PHI:2000	GzZC315	transcription factor	Gibberella zeae (related: Fusarium graminearum)	Unaffected pathogenicity
comp21359_c0	PHI:1963	GzZC278	transcription factor	Gibberella zeae (related: Fusarium graminearum)	Unaffected pathogenicity
comp21371_c0	PHI:1352	GzC2H012	transcription factor	Gibberella zeae (related: Fusarium graminearum)	Unaffected pathogenicity
comp21383_c0	PHI:1709	GzZC024	transcription factor	Gibberella zeae (related: Fusarium graminearum)	Unaffected pathogenicity
comp21405_c0	PHI:191	TOM1	Tomatinase	Septoria lycopersici	Unaffected pathogenicity
comp21407_c0	PHI:1696	GzZC011	transcription factor	Gibberella zeae (related: Fusarium graminearum)	Unaffected pathogenicity
comp21424_c0	PHI:1830	GzZC145	transcription factor	Gibberella zeae (related: Fusarium graminearum)	Unaffected pathogenicity
comp21425_c0	PHI:1722	GzZC037	transcription factor	Gibberella zeae (related: Fusarium graminearum)	Unaffected pathogenicity
comp21428_c0	PHI:2009	HOS4	Histone Deacetylation	Magnaporthe oryzae (related: Magnaporthe grisea)	Unaffected pathogenicity
comp21428_c0	PHI:2007	HOS4	Histone Deacetylation	Magnaporthe oryzae (related: Magnaporthe grisea)	Unaffected pathogenicity
comp21433_c0	PHI:1995	GzZC310	transcription factor	Gibberella zeae (related: Fusarium graminearum)	Unaffected pathogenicity
comp21439_c0	PHI:1797	GzZC112	transcription factor	Gibberella zeae (related: Fusarium graminearum)	Unaffected pathogenicity
comp21440_c0	PHI:2085	Moatg11		Magnaporthe oryzae (related: Magnaporthe grisea)	Unaffected pathogenicity
comp21445_c0	PHI:1865	GzZC180	transcription factor	Gibberella zeae (related: Fusarium graminearum)	Unaffected pathogenicity
comp21458_c0	PHI:1458	GzAra006	transcription factor	Gibberella zeae (related: Fusarium graminearum)	Unaffected pathogenicity
comp21468_c0	PHI:1509	GzHOME004	transcription factor	Gibberella zeae (related: Fusarium graminearum)	Unaffected pathogenicity
comp21479_c0	PHI:1277	FGSG_12887	protein kinase	Gibberella zeae (related: Fusarium graminearum)	Unaffected pathogenicity
comp21486_c0	PHI:1743	GzZC058	transcription factor	Gibberella zeae (related: Fusarium graminearum)	Unaffected pathogenicity
comp21502_c0	PHI:1905	GzZC220	transcription factor	Gibberella zeae (related: Fusarium graminearum)	Unaffected pathogenicity
comp21506_c0	PHI:1392	GzC2H055	transcription factor	Gibberella zeae (related: Fusarium graminearum)	Unaffected pathogenicity
comp21522_c0	PHI:1756	GzZC071	transcription factor	Gibberella zeae (related: Fusarium graminearum)	Unaffected pathogenicity
comp21533_c0	PHI:1241	FGSG_07816	protein kinase	Gibberella zeae (related: Fusarium graminearum)	Unaffected pathogenicity
comp21551_c0	PHI:1377	GzC2H040	transcription factor	Gibberella zeae (related: Fusarium graminearum)	Unaffected pathogenicity
comp21558_c0	PHI:1631	GzWing003	transcription factor	Gibberella zeae (related: Fusarium graminearum)	Unaffected pathogenicity
comp21568_c0	PHI:1518	GzHOMEL016	transcription factor	Gibberella zeae (related: Fusarium graminearum)	Unaffected pathogenicity
comp21572_c0	PHI:1257	FGSG_13509	protein kinase	Gibberella zeae (related: Fusarium graminearum)	Unaffected pathogenicity
comp21579_c0	PHI:1787	GzZC102	transcription factor	Gibberella zeae (related: Fusarium graminearum)	Unaffected pathogenicity
comp21596_c0	PHI:1258	FGSG_10591	protein kinase	Gibberella zeae (related: Fusarium graminearum)	Unaffected pathogenicity
comp21605_c0	PHI:1358	GzC2H018	transcription factor	Gibberella zeae (related: Fusarium graminearum)	Unaffected pathogenicity
comp21606_c1	PHI:1416	GzC2H083	transcription factor	Gibberella zeae (related: Fusarium graminearum)	Unaffected pathogenicity
comp21620_c0	PHI:1405	GzC2H069	transcription factor	Gibberella zeae (related: Fusarium graminearum)	Unaffected pathogenicity
comp21642_c0	PHI:1752	GzZC067	transcription factor	Gibberella zeae (related: Fusarium graminearum)	Unaffected pathogenicity
comp21651_c0	PHI:1730	GzZC045	transcription factor	Gibberella zeae (related: Fusarium graminearum)	Unaffected pathogenicity
comp21656_c0	PHI:1706	GzZC021	transcription factor	Gibberella zeae (related: Fusarium graminearum)	Unaffected pathogenicity
comp21668_c0	PHI:1681	GzNF001	transcription factor	Gibberella zeae (related: Fusarium graminearum)	Unaffected pathogenicity
comp21674_c0	PHI:1783	GzZC098	transcription factor	Gibberella zeae (related: Fusarium graminearum)	Unaffected pathogenicity
comp21703_c1	PHI:1926	GzZC241	transcription factor	Gibberella zeae (related: Fusarium graminearum)	Unaffected pathogenicity
comp21713_c0	PHI:1273	FGSG_05549	protein kinase	Gibberella zeae (related: Fusarium graminearum)	Unaffected pathogenicity
comp21748_c0	PHI:1402	GzC2H065	transcription factor	Gibberella zeae (related: Fusarium graminearum)	Unaffected pathogenicity
comp21757_c0	PHI:1482	GzHMG014	transcription factor	Gibberella zeae (related: Fusarium graminearum)	Unaffected pathogenicity
comp21780_c0	PHI:1842	GzZC157	transcription factor	Gibberella zeae (related: Fusarium graminearum)	Unaffected pathogenicity
comp21797_c0	PHI:1655	GzWing028	transcription factor	Gibberella zeae (related: Fusarium graminearum)	Unaffected pathogenicity
comp21802_c0	PHI:1276	FGSG_00132	protein kinase	Gibberella zeae (related: Fusarium graminearum)	Unaffected pathogenicity
comp21828_c0	PHI:1920	GzZC235	transcription factor	Gibberella zeae (related: Fusarium graminearum)	Unaffected pathogenicity
comp21840_c0	PHI:1398	GzC2H061	transcription factor	Gibberella zeae (related: Fusarium graminearum)	Unaffected pathogenicity
comp21843_c0	PHI:1716	GzZC031	transcription factor	Gibberella zeae (related: Fusarium graminearum)	Unaffected pathogenicity
comp21851_c0	PHI:1254	FGSG_07742	protein kinase	Gibberella zeae (related: Fusarium graminearum)	Unaffected pathogenicity
comp21862_c0	PHI:1601	GzOB042	transcription factor	Gibberella zeae (related: Fusarium graminearum)	Unaffected pathogenicity
comp21882_c0	PHI:1484	GzHMG016	transcription factor	Gibberella zeae (related: Fusarium graminearum)	Unaffected pathogenicity
comp21889_c0	PHI:1680	GzMIZ002	transcription factor	Gibberella zeae (related: Fusarium graminearum)	Unaffected pathogenicity
comp21896_c0	PHI:1932	GzZC247	transcription factor	Gibberella zeae (related: Fusarium graminearum)	Unaffected pathogenicity
comp21903_c0	PHI:1393	GzC2H056	transcription factor	Gibberella zeae (related: Fusarium graminearum)	Unaffected pathogenicity
comp21914_c0	PHI:714	PKS4 (related: ZEA1)	Zearalenone synthesis	Fusarium graminearum	Unaffected pathogenicity
comp21917_c0	PHI:1994	GzZC309	transcription factor	Gibberella zeae (related: Fusarium graminearum)	Unaffected pathogenicity
comp21920_c0	PHI:1519	GzHOMEL018	transcription factor	Gibberella zeae (related: Fusarium graminearum)	Unaffected pathogenicity
comp21927_c0	PHI:1936	GzZC251	transcription factor	Gibberella zeae (related: Fusarium graminearum)	Unaffected pathogenicity
comp21930_c0	PHI:1741	GzZC056	transcription factor	Gibberella zeae (related: Fusarium graminearum)	Unaffected pathogenicity
comp21946_c0	PHI:1901	GzZC216	transcription factor	Gibberella zeae (related: Fusarium graminearum)	Unaffected pathogenicity
comp21952_c0	PHI:1614	GzSART1	transcription factor	Gibberella zeae (related: Fusarium graminearum)	Unaffected pathogenicity
comp21958_c0	PHI:84	MAGC	G alpha protein subunit	Magnaporthe oryzae	Unaffected pathogenicity
comp21964_c0	PHI:1054	CgCHSI	Chitin synthase class I	Colletotrichum graminicola	Unaffected pathogenicity
comp21973_c0	PHI:1788	GzZC103	transcription factor	Gibberella zeae (related: Fusarium graminearum)	Unaffected pathogenicity
comp21976_c0	PHI:1931	GzZC246	transcription factor	Gibberella zeae (related: Fusarium graminearum)	Unaffected pathogenicity
comp21978_c0	PHI:1863	GzZC178	transcription factor	Gibberella zeae (related: Fusarium graminearum)	Unaffected pathogenicity
comp22012_c0	PHI:1798	GzZC113	transcription factor	Gibberella zeae (related: Fusarium graminearum)	Unaffected pathogenicity
comp22017_c0	PHI:1727	GzZC042	transcription factor	Gibberella zeae (related: Fusarium graminearum)	Unaffected pathogenicity
comp22039_c0	PHI:1170	HDF3	ClassII Histone Deacetylase	Gibberella zeae (related: Fusarium graminearum)	Unaffected pathogenicity
comp22057_c0	PHI:1757	GzZC072	transcription factor	Gibberella zeae (related: Fusarium graminearum)	Unaffected pathogenicity
comp22060_c0	PHI:1733	GzZC048	transcription factor	Gibberella zeae (related: Fusarium graminearum)	Unaffected pathogenicity
comp22070_c0	PHI:1357	GzC2H017	transcription factor	Gibberella zeae (related: Fusarium graminearum)	Unaffected pathogenicity
comp22074_c0	PHI:2352	AMT2	Arginine Methyltransferase	Gibberella zeae (related: Fusarium graminearum)	Unaffected pathogenicity
comp22083_c0	PHI:1500	GzHMG032	transcription factor	Gibberella zeae (related: Fusarium graminearum)	Unaffected pathogenicity
comp22086_c0	PHI:1977	GzZC292	transcription factor	Gibberella zeae (related: Fusarium graminearum)	Unaffected pathogenicity
comp22099_c0	PHI:1883	GzZC198	transcription factor	Gibberella zeae (related: Fusarium graminearum)	Unaffected pathogenicity
comp22127_c0	PHI:1252	FGSG_12132	protein kinase	Gibberella zeae (related: Fusarium graminearum)	Unaffected pathogenicity
comp22143_c0	PHI:1879	GzZC194	transcription factor	Gibberella zeae (related: Fusarium graminearum)	Unaffected pathogenicity
comp22156_c0	PHI:1501	GzHMG033	transcription factor	Gibberella zeae (related: Fusarium graminearum)	Unaffected pathogenicity
comp22162_c0	PHI:2087	Moatg26		Magnaporthe oryzae (related: Magnaporthe grisea)	Unaffected pathogenicity
comp22169_c0	PHI:1548	GzMyb012	transcription factor	Gibberella zeae (related: Fusarium graminearum)	Unaffected pathogenicity
comp22171_c0	PHI:1959	GzZC274	transcription factor	Gibberella zeae (related: Fusarium graminearum)	Unaffected pathogenicity
comp22190_c0	PHI:1914	GzZC229	transcription factor	Gibberella zeae (related: Fusarium graminearum)	Unaffected pathogenicity
comp22200_c0	PHI:1525	GzHOMEL035	transcription factor	Gibberella zeae (related: Fusarium graminearum)	Unaffected pathogenicity
comp22204_c0	PHI:1910	GzZC225	transcription factor	Gibberella zeae (related: Fusarium graminearum)	Unaffected pathogenicity
comp22212_c0	PHI:1758	GzZC073	transcription factor	Gibberella zeae (related: Fusarium graminearum)	Unaffected pathogenicity
comp22214_c0	PHI:1624	GzJUM006	transcription factor	Gibberella zeae (related: Fusarium graminearum)	Unaffected pathogenicity
comp22216_c0	PHI:1903	GzZC218	transcription factor	Gibberella zeae (related: Fusarium graminearum)	Unaffected pathogenicity
comp22220_c0	PHI:1645	GzWing017	transcription factor	Gibberella zeae (related: Fusarium graminearum)	Unaffected pathogenicity
comp22226_c0	PHI:1958	GzZC273	transcription factor	Gibberella zeae (related: Fusarium graminearum)	Unaffected pathogenicity
comp22267_c0	PHI:1878	GzZC193	transcription factor	Gibberella zeae (related: Fusarium graminearum)	Unaffected pathogenicity
comp22270_c0	PHI:2336	NIA1	Nitrate reductase	Stagonospora nodorum (related: Phaeosphaeria nodorum)	Unaffected pathogenicity
comp22277_c0	PHI:1312	GzbHLH013	transcription factor	Gibberella zeae (related: Fusarium graminearum)	Unaffected pathogenicity
comp22280_c0	PHI:1808	GzZC123	transcription factor	Gibberella zeae (related: Fusarium graminearum)	Unaffected pathogenicity
comp22289_c0	PHI:2191	MoCYP51B	Sterol 14 a-demethylase	Magnaporthe oryzae (related: Magnaporthe grisea)	Unaffected pathogenicity
comp22292_c0	PHI:1941	GzZC256	transcription factor	Gibberella zeae (related: Fusarium graminearum)	Unaffected pathogenicity
comp22299_c0	PHI:1620	GzJUM002	transcription factor	Gibberella zeae (related: Fusarium graminearum)	Unaffected pathogenicity
comp22311_c0	PHI:1030	bcatrA	ABC Transporter	Botrytis cinerea	Unaffected pathogenicity
comp22335_c0	PHI:1474	GzHMG006	transcription factor	Gibberella zeae (related: Fusarium graminearum)	Unaffected pathogenicity
comp22337_c0	PHI:1253	FGSG_11614	protein kinase	Gibberella zeae (related: Fusarium graminearum)	Unaffected pathogenicity
comp22342_c0	PHI:1502	GzHMG034	transcription factor	Gibberella zeae (related: Fusarium graminearum)	Unaffected pathogenicity
comp22346_c0	PHI:1902	GzZC217	transcription factor	Gibberella zeae (related: Fusarium graminearum)	Unaffected pathogenicity
comp22351_c0	PHI:1612	GzP53L005	transcription factor	Gibberella zeae (related: Fusarium graminearum)	Unaffected pathogenicity
comp22353_c0	PHI:1597	GzOB037	transcription factor	Gibberella zeae (related: Fusarium graminearum)	Unaffected pathogenicity
comp22360_c0	PHI:375	REN1	Transcription regulator	Fusarium oxysporum	Unaffected pathogenicity
comp22366_c0	PHI:1596	GzOB036	transcription factor	Gibberella zeae (related: Fusarium graminearum)	Unaffected pathogenicity
comp22380_c0	PHI:1401	GzC2H064	transcription factor	Gibberella zeae (related: Fusarium graminearum)	Unaffected pathogenicity
comp22384_c0	PHI:1937	GzZC252	transcription factor	Gibberella zeae (related: Fusarium graminearum)	Unaffected pathogenicity
comp22419_c0	PHI:1282	FGSG_07745	protein kinase	Gibberella zeae (related: Fusarium graminearum)	Unaffected pathogenicity
comp22478_c0	PHI:1395	GzC2H058	transcription factor	Gibberella zeae (related: Fusarium graminearum)	Unaffected pathogenicity
comp22519_c0	PHI:1919	GzZC234	transcription factor	Gibberella zeae (related: Fusarium graminearum)	Unaffected pathogenicity
comp22570_c0	PHI:1876	GzZC191	transcription factor	Gibberella zeae (related: Fusarium graminearum)	Unaffected pathogenicity
comp22587_c0	PHI:1415	GzC2H082	transcription factor	Gibberella zeae (related: Fusarium graminearum)	Unaffected pathogenicity
comp22646_c0	PHI:1435	GzC2H104	transcription factor	Gibberella zeae (related: Fusarium graminearum)	Unaffected pathogenicity
comp22675_c0	PHI:922	um03615	related to Glucose oxidase	Ustilago maydis	Unaffected pathogenicity
comp22887_c0	PHI:1954	GzZC269	transcription factor	Gibberella zeae (related: Fusarium graminearum)	Unaffected pathogenicity
comp229178_c0	PHI:1455	GzAra003	transcription factor	Gibberella zeae (related: Fusarium graminearum)	Unaffected pathogenicity
comp23035_c0	PHI:1279	FGSG_12132	protein kinase	Gibberella zeae (related: Fusarium graminearum)	Unaffected pathogenicity
comp23296_c0	PHI:1732	GzZC047	transcription factor	Gibberella zeae (related: Fusarium graminearum)	Unaffected pathogenicity
comp23301_c0	PHI:1471	GzHMG003	transcription factor	Gibberella zeae (related: Fusarium graminearum)	Unaffected pathogenicity
comp23303_c0	PHI:1549	MYT2	transcription factor	Gibberella zeae (related: Fusarium graminearum)	Unaffected pathogenicity
comp23311_c0	PHI:1100	Mdh1	Mannitol 2-dehydrogenase	Stagonospora nodorum	Unaffected pathogenicity
comp23311_c0	PHI:1099	Mdh1	Mannitol 2-dehydrogenase	Stagonospora nodorum	Unaffected pathogenicity
comp23311_c0	PHI:2269	Mdh1		Phaeosphaeria nodorum (related: Stagonospora nodorum)	Unaffected pathogenicity
comp23362_c0	PHI:1651	GzWing023	transcription factor	Gibberella zeae (related: Fusarium graminearum)	Unaffected pathogenicity
comp23379_c0	PHI:1428	GzC2H096	transcription factor	Gibberella zeae (related: Fusarium graminearum)	Unaffected pathogenicity
comp23533_c0	PHI:1609	GzP53L002	transcription factor	Gibberella zeae (related: Fusarium graminearum)	Unaffected pathogenicity
comp24681_c0	PHI:1363	TRI15	transcription factor	Gibberella zeae (related: Fusarium graminearum)	Unaffected pathogenicity
comp26372_c0	PHI:1635	GzWing007	transcription factor	Gibberella zeae (related: Fusarium graminearum)	Unaffected pathogenicity
comp2898_c0	PHI:1862	GzZC177	transcription factor	Gibberella zeae (related: Fusarium graminearum)	Unaffected pathogenicity
comp30535_c0	PHI:1672	GzCCHC012	transcription factor	Gibberella zeae (related: Fusarium graminearum)	Unaffected pathogenicity
comp30865_c0	PHI:1806	GzZC121	transcription factor	Gibberella zeae (related: Fusarium graminearum)	Unaffected pathogenicity
comp32161_c0	PHI:2510	msdS/AfmsdC	a-Mannosidases	Aspergillus fumigatus	Unaffected pathogenicity
comp3312_c0	PHI:1868	GzZC183	transcription factor	Gibberella zeae (related: Fusarium graminearum)	Unaffected pathogenicity
comp33755_c0	PHI:1423	GzC2H091	transcription factor	Gibberella zeae (related: Fusarium graminearum)	Unaffected pathogenicity
comp3587_c0	PHI:1845	GzZC160	transcription factor	Gibberella zeae (related: Fusarium graminearum)	Unaffected pathogenicity
comp365551_c0	PHI:1950	GzZC265	transcription factor	Gibberella zeae (related: Fusarium graminearum)	Unaffected pathogenicity
comp4161_c0	PHI:1034	Cpcat1	Secreted catalase	Claviceps purpurea	Unaffected pathogenicity
comp4300_c0	PHI:1760	GzZC075	transcription factor	Gibberella zeae (related: Fusarium graminearum)	Unaffected pathogenicity
comp430192_c0	PHI:1923	GzZC238	transcription factor	Gibberella zeae (related: Fusarium graminearum)	Unaffected pathogenicity
comp497765_c0	PHI:1280	FGSG_11614	protein kinase	Gibberella zeae (related: Fusarium graminearum)	Unaffected pathogenicity
comp521489_c0	PHI:1341	GzC2H001	transcription factor	Gibberella zeae (related: Fusarium graminearum)	Unaffected pathogenicity
comp55_c1	PHI:2247	Sch1	Short-Chain Dehydrogenase	Phaeosphaeria nodorum (related: Stagonospora nodorum)	Unaffected pathogenicity
comp583788_c0	PHI:1420	GzC2H088	transcription factor	Gibberella zeae (related: Fusarium graminearum)	Unaffected pathogenicity
comp596638_c0	PHI:1885	GzZC200	transcription factor	Gibberella zeae (related: Fusarium graminearum)	Unaffected pathogenicity
comp61171_c0	PHI:1349	GzC2H009	transcription factor	Gibberella zeae (related: Fusarium graminearum)	Unaffected pathogenicity
comp6613_c0	PHI:1731	GzZC046	transcription factor	Gibberella zeae (related: Fusarium graminearum)	Unaffected pathogenicity
comp6837_c0	PHI:1419	GzC2H086	transcription factor	Gibberella zeae (related: Fusarium graminearum)	Unaffected pathogenicity
comp6840_c0	PHI:1530	Gzsnd	transcription factor	Gibberella zeae (related: Fusarium graminearum)	Unaffected pathogenicity
comp6984_c0	PHI:1270	FGSG_06420	protein kinase	Gibberella zeae (related: Fusarium graminearum)	Unaffected pathogenicity
comp726974_c0	PHI:1817	ZEAR	transcription factor	Gibberella zeae (related: Fusarium graminearum)	Unaffected pathogenicity
comp7911_c0	PHI:1784	GzZC099	transcription factor	Gibberella zeae (related: Fusarium graminearum)	Unaffected pathogenicity
comp7934_c0	PHI:1370	GzC2H032	transcription factor	Gibberella zeae (related: Fusarium graminearum)	Unaffected pathogenicity
comp8439_c0	PHI:1896	GzZC211	transcription factor	Gibberella zeae (related: Fusarium graminearum)	Unaffected pathogenicity
comp84539_c0	PHI:1702	GzZC017	transcription factor	Gibberella zeae (related: Fusarium graminearum)	Unaffected pathogenicity
comp8494_c0	PHI:1627	GzTF2S002	transcription factor	Gibberella zeae (related: Fusarium graminearum)	Unaffected pathogenicity
comp861943_c0	PHI:1840	GzZC155	transcription factor	Gibberella zeae (related: Fusarium graminearum)	Unaffected pathogenicity
comp8758_c0	PHI:1755	GzZC070	transcription factor	Gibberella zeae (related: Fusarium graminearum)	Unaffected pathogenicity
comp8846_c0	PHI:1970	GzZC285	transcription factor	Gibberella zeae (related: Fusarium graminearum)	Unaffected pathogenicity
comp9007_c0	PHI:2001	GzZC316	transcription factor	Gibberella zeae (related: Fusarium graminearum)	Unaffected pathogenicity
comp916_c0	PHI:1324	GzbZIP006	transcription factor	Gibberella zeae (related: Fusarium graminearum)	Unaffected pathogenicity
comp9185_c0	PHI:1563	GzOB003	transcription factor	Gibberella zeae (related: Fusarium graminearum)	Unaffected pathogenicity
comp95358_c0	PHI:1773	GzZC088	transcription factor	Gibberella zeae (related: Fusarium graminearum)	Unaffected pathogenicity
comp9658_c0	PHI:1285	FGSG_10591	protein kinase	Gibberella zeae (related: Fusarium graminearum)	Unaffected pathogenicity
comp17413_c0	PHI:577	NoxB	NADPH oxidase	Epichloe festucae	Wild-type mutualism

## Sheet: Table S9
Table S9 Statistics of six Foc libraries reads mapping
Sample name	Total reads	Mapped reads	Mapping rate
G_Foc1	70921444	64584664	0.9107
G_Foc4	62516786	56810868	0.9087
P_Foc1	60148382	54717440	0.9097
P_Foc4	65433836	59328006	0.9067
FCW_Foc1	75082316	68889354	0.9175
BCW_Foc4	55168204	50173110	0.9095

## Sheet: Table S10
Table S10 Comparison of expression patterns between RNA-seq expression and quantitative real time PCR
Gene ID	Gene annotation	Primer F (5'-3')	Primer R (5'-3')	amplicon (bp)	BCW_Foc4vsG_Foc4					FCW_Foc1vsG_Foc1					BCW_Foc4vsFCW_Foc1					P_Foc4vsG_Foc4					P_Foc1vsG_Foc1					P_Foc4vsP_Foc1
					log2 ration (mean±SD) (qRT-PCR)	P-value by Student's t-test (qRT-PCR)	log2 (fold change) (RNA-seq)	Signature (RNA-seq)	Correlation	log2 ration (mean±SD) (qRT-PCR)	P-value by Student's t-test (qRT-PCR)	log2 (fold change) (RNA-seq)	Signature (RNA-seq)	Correlation	log2 ration (mean±SD) (qRT-PCR)	P-value by Student's t-test (qRT-PCR)	log2 (fold change) (RNA-seq)	Signature (RNA-seq)		log2 ration (mean±SD) (qRT-PCR)	P-value by Student's t-test (qRT-PCR)	log2 (fold change) (RNA-seq)	Signature (RNA-seq)	Correlation	log2 ration (mean±SD) (qRT-PCR)	P-value by Student's t-test (qRT-PCR)	log2 (fold change) (RNA-seq)	Signature (RNA-seq)	Correlation	log2 ration (mean±SD) (qRT-PCR)	P-value by Student's t-test (qRT-PCR)	log2 (fold change) (RNA-seq)	Signature (RNA-seq)	Correlation
comp12740_c0	transmembrane protein	GTGGAAGCATCAGTCACGGTTG	CGACGTTTCCTCCCGAATTGA	156	0.76±0.32	0.053	-0.99435	FALSE	-	-3.05±0.37	0.005	-2.8789	TRUE	+	0.73±0.18	0.002	0.15429	FALSE	+	1.02±0.07	0.002	1.2843	TRUE	+	-0.17±0.41	0.552	1.5324	TRUE	-	-3.10±0.16	0	-1.8885	TRUE	+
comp14734_c0	hypothetical protein	GGGTTGTCACCGCCAGTAAAG	TACGATACCAAGACCGACGAG	107	-2.49±0.07	0	-3.3398	TRUE	+	0.36±0.43	0.284	0.68583	FALSE	+	-5.80±0.25	0.001	-5.7529	TRUE	+	-2.26±0.06	0	-1.5783	TRUE	+	-2.04±0.06	0	-0.62995	FALSE	+	-2.61±0.11	0.001	-2.5858	TRUE	+
comp14904_c0	methylcitrate synthase precursor	TGGGAGCCTACCTTTGACGATTG	TTCCGCCCTTTCCAAGCATAGCA	166	0.07±0.10	0.383	-0.97536	FALSE	-	-2.59±0.22	0.002	-0.279	FALSE	+	2.89±0.37	0.005	1.2638	TRUE	+	-3.16±0.28	0.003	-1.5587	TRUE	+	-4.70±0.20	0.001	-1.5646	TRUE	+	1.92±0.12	0.001	2.0559	TRUE	+
comp15598_c0	mitogen-activated protein kinase	AGTTGAATGTGGTAGGGCAGTC	CGACCCCTCATCTCGTATTAGTG	104	-1.47±0.36	0.019	-2.1806	TRUE	+	0.04±0.13	0.68	0.19441	FALSE	+	-0.50±0.29	0.04	-1.5472	TRUE	+	-2.14±0.15	0	-0.76233	FALSE	+	-1.11±0.22	0.013	-0.98659	FALSE	+	0.95±0.85	0.124	1.1419	TRUE	+
comp16090_c0	hexosaminidase	GCTGGGTTGACTCCGTTCGTTTG	AGCCACGACTGAATCACGACATC	86	-2.66±0.05	0	-4.5059	TRUE	+	-2.95±0.26	0.003	0.30727	FALSE	-	-0.91±0.40	0.059	-2.4254	TRUE	+	-0.53±0.22	0.054	-1.1046	TRUE	+	-0.94±0.22	0.002	0.87365	FALSE	-	0.52±0.30	0.096	0.49927	FALSE	+
comp16240_c0	hypothetical protein	GCTTGCTTTTCAGGGAAGACAC	TCCTTTTGATTCCTGGACTCGC	133	-0.53±0.45	0.176	-0.85262	FALSE	+	-1.55±0.27	0.001	-1.2654	TRUE	+	1.83±0.37	0.014	0.050068	FALSE	+	-0.12±0.19	0.388	-0.23443	FALSE	+	-0.52±0.38	0.145	-0.27639	FALSE	+	2.11±0.12	0.001	-0.23097	FALSE	-
comp16498_c0	glucan endo-1,6-beta-glucosidase	TTCACGGATAGGGACCATTCAC	AAGACAATACCTCCCAGACGAC	162	-1.15±0.33	0.004	-1.2574	FALSE	+	1.07±0.68	0.114	0.67031	FALSE	+	0.11±0.64	0.781	-1.1474	FALSE	-	-0.29±0.38	0.254	-0.74616	FALSE	+	-1.60±0.47	0.027	-0.47532	FALSE	+	1.58±0.09	0.001	0.59923	FALSE	+
comp17302_c1	endo-polygalacturonase	AACTGGCACGATTGAGAAC	CGTTGAGATAGTCCTGCTG	92	10.36±0.68	0.001	9.6109	TRUE	+	9.58±0.23	0	8.8087	TRUE	+	-0.14±0.61	0.609	-1.7512	TRUE	+	8.88±0.30	0	8.918	TRUE	+	6.89±0.14	0	7.5793	TRUE	+	0.70±0.11	0	-1.125	TRUE	-
comp17768_c0	cystathionine beta-lyase	AGACTGATAGATGGGAACGCTGGAG	CGCAATGGTCGCAAACGCTATG	96	2.94±0.25	0	2.2135	TRUE	+	0.87±0.38	0.057	0.51342	FALSE	+	2.52±0.28	0.004	1.2683	TRUE	+	0.87±0.15	0	0.75109	FALSE	+	-1.00±0.18	0.001	-0.019452	FALSE	+	2.33±0.40	0.001	0.42851	FALSE	+
comp17887_c1	endoglucanase	GGATACCTACGACCACATTTCTCTC	TGACAACGAACTGACCAGCATAC	98	14.15±0.11	0	12.912	TRUE	+	13.17±0.32	0	8.275	TRUE	+	3.74±0.26	0	2.1644	TRUE	+	0.30±0.68	0.49	1.4265	FALSE	+	1.09±0.35	0.034	NA	NA	-	1.23±0.25	0.014	1.1971	FALSE	+
comp18074_c0	50S ribosome-binding GTPase	TCGCCGTTCTGCCTTTTACATC	GCCAACCTCCTCCATAGCATC	115	1.54±0.30	0.12	1.6975	TRUE	+	0.51±0.79	0.376	0.044302	FALSE	+	2.58±0.44	0.001	1.4134	TRUE	+	-0.10±0.27	0.632	0.58831	FALSE	-	-1.93±0.24	0.005	-0.44414	FALSE	+	2.45±0.18	0.002	0.88234	FALSE	+
comp18300_c0	mitogen-activated protein kinase	AAGGCTATTGATGTGTGGTCGG	GTAATCTTCCATAGTGGGCGTG	138	-1.3±0.24	0.001	-1.2905	TRUE	+	0.54±0.18	0.036	0.47875	FALSE	+	-1.14±0.35	0.031	-1.2354	TRUE	+	-1.56±0.16	0.003	-0.50504	FALSE	+	-0.06±0.35	0.808	-0.081411	FALSE	+	0.49±0.22	0.062	0.20006	FALSE	+
comp18335_c0	malate synthase	TACTCTCATTGTCCGCCCTCGTG	AAAGTAAGGACCGAAGCCCTGACGC	151	2.15±0.30	0.006	0.80465	FALSE	+	2.47±0.33	0.006	1.2641	TRUE	+	3.59±0.36	0.003	0.89806	FALSE	+	-0.07±0.70	0.865	-0.50135	FALSE	+	-1.59±0.22	0.006	-0.11188	FALSE	+	6.58±0.50	0.002	1.0578	TRUE	+
comp18591_c0	major facilitator superfamily transporter	CCAATCAAACCAGCAGTCAAGA	GTGCCAACTTGTCATTTCCCCAG	115	-5.95±0.25	0.001	-6.139	TRUE	+	-2.54±0.17	0	-1.26	TRUE	+	-2.96±0.19	0.001	-3.4497	TRUE	+	-1.68±0.29	0.01	-2.198	TRUE	+	-1.71±0.14	0	-0.213	FALSE	+	-0.16±0.32	0.474	-0.46592	FALSE	+
comp8559_c0	hypothetical protein	GAAATACAGGACTGCTGCGGAAAG	CATAACACTCGTAGGTCTCGGGC	112	-0.92±0.24	0.003	-0.93565	FALSE	+	-0.00±0.08	0.943	4.5923	TRUE	-	5.87±0.37	0	4.2249	TRUE	+	-0.29±0.39	0.322	-0.36118	FALSE	+	0.69±0.34	0.023	0.97298	FALSE	+	3.31±0.33	0	8.5085	TRUE	+
The data from qRT-PCR was marked in red and the data form RNA-seq was marked in blue. The relative expression levels of target genes as determined by qRT-PCR are represented as means ± standard deviation from three biological repeats with three technical replicates. Gene expression differences were analysed by Student’s t-test using the software SPSS. P-value ＜ 0.05 indicate a significant differe…

[truncated: 11 more sheets: Table S11, Table S12, Table S13, Table S14, Table S15, Table S16, Table S17, Table S18, Table S19, Table S20, Table S21]
